# Supplementary material for: Impact of artificial light at night on diurnal plant-pollinator interactions
Source: Nat Commun. 2021 Mar 16;12:1690. doi: 10.1038/s41467-021-22011-8 (PMC7966740; doi:10.1038/s41467-021-22011-8)
Supplement: Supplementary file 4 — Supplementary Data 1 [file 41467_2021_22011_MOESM4_ESM.xlsx]

## Sheet: Tabelle1
	Estimate	Standard error	d.f.	t-value
Intercept	0.685	0.151	1756	4.5
Centaurea sp.	-0.436	0.248	1740	-1.8
Cirsium oleraceum	-0.324	0.18	1729	-1.8
Crepis sp.	-0.788	0.229	1740	-3.4
Daucus carota	-0.438	0.248	1743	-1.8
Epilobium sp.	-0.452	0.189	1738	-2.4
Erigeron annuus s.l.	-0.306	0.248	1740	-1.2
Filipendula ulmaria	-0.263	0.26	1730	-1
Galium sp.	-0.705	0.183	1742	-3.9
Geranium molle	-0.386	0.279	1751	-1.4
Geranium sp.	-0.542	0.183	1739	-3
Geranium sylvaticum	-0.621	0.26	1739	-2.4
Heracleum sphondylium	-0.526	0.26	1737	-2
Knautia dipsacifolia	-0.499	0.205	1732	-2.4
Leontodon sp.	-0.415	0.217	1744	-1.9
Lotus corniculatus	-0.715	0.187	1743	-3.8
Ranunculus sp.	-0.327	0.218	1748	-1.5
Rubus sp.	-0.653	0.182	1744	-3.6
Stachys sp.	-0.463	0.213	1739	-2.2
Trifolium pratense	-0.806	0.185	1741	-4.4
Valeriana officinalis aggr.	-0.467	0.208	1731	-2.2
Treatment	-0.139	0.222	1733	-0.6
Diptera	1.061	0.211	1717	5
Hymenoptera	-0.567	0.211	1717	-2.7
Plant abundance	0.301	0.014	1614	21.5
Centaurea sp.:Treatment	-0.055	0.349	1732	-0.2
Cirsium oleraceum:Treatment	-0.081	0.265	1729	-0.3
Crepis sp.:Treatment	0.478	0.315	1738	1.5
Daucus carota:Treatment	0.28	0.351	1735	0.8
Epilobium sp.:Treatment	0.12	0.28	1735	0.4
Erigeron annuus s.l.:Treatment	-0.324	0.343	1730	-0.9
Filipendula ulmaria:Treatment	0.037	0.365	1736	0.1
Galium sp.:Treatment	0.126	0.272	1732	0.5
Geranium molle:Treatment	0.349	0.399	1747	0.9
Geranium sp.:Treatment	0.163	0.263	1727	0.6
Geranium sylvaticum:Treatment	0.485	0.342	1726	1.4
Heracleum sphondylium:Treatment	0.252	0.374	1736	0.7
Knautia dipsacifolia:Treatment	0.057	0.289	1731	0.2
Leontodon sp.:Treatment	0.04	0.301	1727	0.1
Lotus corniculatus:Treatment	0.259	0.268	1731	1
Ranunculus sp.:Treatment	0.346	0.3	1729	1.2
Rubus sp.:Treatment	0.35	0.267	1729	1.3
Stachys sp.:Treatment	0.057	0.295	1735	0.2
Trifolium pratense:Treatment	0.302	0.264	1732	1.1
Valeriana officinalis aggr.:Treatment	-0.002	0.302	1738	0
Centaurea sp.:Diptera	-0.863	0.348	1717	-2.5
Cirsium oleraceum:Diptera	-0.793	0.254	1717	-3.1
Crepis sp.:Diptera	-0.606	0.323	1717	-1.9
Daucus carota:Diptera	-0.805	0.348	1717	-2.3
Epilobium sp.:Diptera	-0.929	0.265	1717	-3.5
Erigeron annuus s.l.:Diptera	-0.025	0.348	1717	-0.1
Filipendula ulmaria:Diptera	-0.489	0.366	1717	-1.3
Galium sp.:Diptera	-0.9	0.257	1717	-3.5
Geranium molle:Diptera	-1.061	0.39	1717	-2.7
Geranium sp.:Diptera	-0.998	0.257	1717	-3.9
Geranium sylvaticum:Diptera	-0.195	0.366	1717	-0.5
Heracleum sphondylium:Diptera	0.148	0.366	1717	0.4
Knautia dipsacifolia:Diptera	-0.359	0.288	1717	-1.2
Leontodon sp.:Diptera	-1.073	0.306	1717	-3.5
Lotus corniculatus:Diptera	-1.029	0.263	1717	-3.9
Ranunculus sp.:Diptera	-0.706	0.306	1717	-2.3
Rubus sp.:Diptera	-0.965	0.256	1717	-3.8
Stachys sp.:Diptera	-0.969	0.299	1717	-3.2
Trifolium pratense:Diptera	-1.061	0.261	1717	-4.1
Valeriana officinalis aggr.:Diptera	-0.166	0.293	1717	-0.6
Centaurea sp.:Hymenoptera	0.724	0.348	1717	2.1
Cirsium oleraceum:Hymenoptera	1.898	0.254	1717	7.5
Crepis sp.:Hymenoptera	1.074	0.323	1717	3.3
Daucus carota:Hymenoptera	0.567	0.348	1717	1.6
Epilobium sp.:Hymenoptera	0.633	0.265	1717	2.4
Erigeron annuus s.l.:Hymenoptera	0.526	0.348	1717	1.5
Filipendula ulmaria:Hymenoptera	0.474	0.366	1717	1.3
Galium sp.:Hymenoptera	0.567	0.257	1717	2.2
Geranium molle:Hymenoptera	0.567	0.39	1717	1.5
Geranium sp.:Hymenoptera	0.879	0.257	1717	3.4
Geranium sylvaticum:Hymenoptera	0.72	0.366	1717	2
Heracleum sphondylium:Hymenoptera	0.75	0.366	1717	2
Knautia dipsacifolia:Hymenoptera	0.715	0.288	1717	2.5
Leontodon sp.:Hymenoptera	0.504	0.306	1717	1.6
Lotus corniculatus:Hymenoptera	0.913	0.263	1717	3.5
Ranunculus sp.:Hymenoptera	0.378	0.306	1717	1.2
Rubus sp.:Hymenoptera	0.866	0.256	1717	3.4
Stachys sp.:Hymenoptera	0.567	0.299	1717	1.9
Trifolium pratense:Hymenoptera	0.993	0.261	1717	3.8
Valeriana officinalis aggr.:Hymenoptera	0.741	0.293	1717	2.5
Treatment:Diptera	-0.344	0.314	1717	-1.1
Treatment:Hymenoptera	0.47	0.314	1717	1.5
Centaurea sp.:Treatment:Diptera	0.406	0.492	1717	0.8
Cirsium oleraceum:Treatment:Diptera	0.262	0.374	1717	0.7
Crepis sp.:Treatment:Diptera	0.137	0.443	1717	0.3
Daucus carota:Treatment:Diptera	1.916	0.492	1717	3.9
Epilobium sp.:Treatment:Diptera	0.286	0.394	1717	0.7
Erigeron annuus s.l.:Treatment:Diptera	0.405	0.484	1717	0.8
Filipendula ulmaria:Treatment:Diptera	-0.103	0.514	1717	-0.2
Galium sp.:Treatment:Diptera	0.437	0.383	1717	1.1
Geranium molle:Treatment:Diptera	0.124	0.559	1717	0.2
Geranium sp.:Treatment:Diptera	0.401	0.371	1717	1.1
Geranium sylvaticum:Treatment:Diptera	-0.592	0.482	1717	-1.2
Heracleum sphondylium:Treatment:Diptera	-0.036	0.526	1717	-0.1
Knautia dipsacifolia:Treatment:Diptera	0.418	0.408	1717	1
Leontodon sp.:Treatment:Diptera	0.516	0.425	1717	1.2
Lotus corniculatus:Treatment:Diptera	0.297	0.379	1717	0.8
Ranunculus sp.:Treatment:Diptera	0.16	0.423	1717	0.4
Rubus sp.:Treatment:Diptera	0.226	0.377	1717	0.6
Stachys sp.:Treatment:Diptera	0.329	0.416	1717	0.8
Trifolium pratense:Treatment:Diptera	0.299	0.373	1717	0.8
Valeriana officinalis aggr.:Treatment:Diptera	-0.112	0.425	1717	-0.3
Centaurea sp.:Treatment:Hymenoptera	0.305	0.492	1717	0.6
Cirsium oleraceum:Treatment:Hymenoptera	-0.506	0.374	1717	-1.4
Crepis sp.:Treatment:Hymenoptera	-1.105	0.443	1717	-2.5
Daucus carota:Treatment:Hymenoptera	-0.912	0.492	1717	-1.9
Epilobium sp.:Treatment:Hymenoptera	-0.527	0.394	1717	-1.3
Erigeron annuus s.l.:Treatment:Hymenoptera	-0.307	0.484	1717	-0.6
Filipendula ulmaria:Treatment:Hymenoptera	-0.706	0.514	1717	-1.4
Galium sp.:Treatment:Hymenoptera	-0.415	0.383	1717	-1.1
Geranium molle:Treatment:Hymenoptera	-0.69	0.559	1717	-1.2
Geranium sp.:Treatment:Hymenoptera	-0.655	0.371	1717	-1.8
Geranium sylvaticum:Treatment:Hymenoptera	-0.684	0.482	1717	-1.4
Heracleum sp.hondylium:Treatment:Hymenoptera	-0.623	0.526	1717	-1.2
Knautia dipsacifolia:Treatment:Hymenoptera	-0.426	0.408	1717	-1
Leontodon sp.:Treatment:Hymenoptera	-0.389	0.425	1717	-0.9
Lotus corniculatus:Treatment:Hymenoptera	-0.699	0.379	1717	-1.8
Ranunculus sp.:Treatment:Hymenoptera	-0.604	0.423	1717	-1.4
Rubus sp.:Treatment:Hymenoptera	-0.505	0.377	1717	-1.3
Stachys sp.:Treatment:Hymenoptera	-0.316	0.416	1717	-0.8
Trifolium pratense:Treatment:Hymenoptera	-0.749	0.373	1717	-2
Valeriana officinalis aggr.:Treatment:Hymenoptera	-0.644	0.425	1717	-1.5
