# Supplementary material for: Impact of artificial light at night on diurnal plant-pollinator interactions
Source: Nat Commun. 2021 Mar 16;12:1690. doi: 10.1038/s41467-021-22011-8 (PMC7966740; doi:10.1038/s41467-021-22011-8)
Supplement: Supplementary file 6 — Source Data [file 41467_2021_22011_MOESM6_ESM.xlsx]

## Sheet: Figure 1
loCI	median	upCI	plant1	group
-0.720452	-0.389815	-0.0521012	Erigeron annuus s.l.	a
-0.600262	-0.345711	-0.0811898	Valeriana officinalis aggr.	a
-0.688322	-0.327099	0.0417055	Filipendula ulmaria	a
-0.435531	-0.260744	-0.0787757	Cirsium oleraceum	a
-0.37696	-0.101944	0.177524	Angelica sylvestris	a
-0.4519	-0.0647966	0.318051	Heracleum sphondylium	a
-0.262295	-0.0543178	0.156307	Epilobium sp.	a
-0.276373	-0.0432836	0.196343	Knautia dipsacifolia	a
-0.363274	-0.039089	0.29807	Geranium sylvaticum	a
-0.276127	-0.0367277	0.211096	Stachys sp.	a
-0.200181	-0.0184316	0.156381	Geranium sp.	a
-0.26363	-0.0097029	0.249094	Leontodon sp.	a
-0.155927	0.0274238	0.216609	Lotus corniculatus	a
-0.159588	0.0350916	0.231814	Galium sp.	a
-0.128596	0.0565724	0.241566	Trifolium pratense	a
-0.215724	0.0568019	0.328726	Crepis sp.	a
-0.260899	0.0686167	0.398633	Centaurea sp.	a
-0.354624	0.0686577	0.492335	Geranium molle	a
-0.154564	0.102709	0.354113	Ranunculus sp.	a
-0.0248395	0.161139	0.342865	Rubus sp.	a
0.181162	0.519098	0.860729	Daucus carota	a
-0.907231	-0.483249	-0.0459548	Angelica sylvestris	b
-0.652326	-0.133943	0.383498	Centaurea sp.	b
-0.581341	-0.297226	-0.0189438	Cirsium oleraceum	b
-0.319635	0.123591	0.55084	Crepis sp.	b
1.20468	1.7133	2.23069	Daucus carota	b
-0.411553	-0.0760541	0.252549	Epilobium sp.	b
-0.931414	-0.406315	0.115943	Erigeron annuus s.l.	b
-1.12594	-0.554144	0.0141407	Filipendula ulmaria	b
-0.227033	0.0761393	0.393274	Galium sp.	b
-0.65948	-0.00771217	0.639285	Geranium molle	b
-0.201325	0.0784982	0.35714	Geranium sp.	b
-1.09491	-0.59666	-0.0920324	Geranium sylvaticum	b
-0.840455	-0.265376	0.342768	Heracleum sphondylium	b
-0.372311	-0.0154183	0.361179	Knautia dipsacifolia	b
-0.329493	0.0721524	0.45845	Leontodon sp.	b
-0.231433	0.0735331	0.368467	Lotus corniculatus	b
-0.370241	0.0284443	0.401249	Ranunculus sp.	b
-0.200244	0.0915716	0.384128	Rubus sp.	b
-0.469132	-0.0960157	0.283186	Stachys sp.	b
-0.155452	0.119284	0.394723	Trifolium pratense	b
-0.993912	-0.599933	-0.201428	Valeriana officinalis aggr.	b
-0.10856	0.331409	0.765334	Angelica sylvestris	c
0.0587303	0.585665	1.11415	Centaurea sp.	c
-0.551724	-0.259275	0.0208041	Cirsium oleraceum	c
-0.740676	-0.300428	0.124988	Crepis sp.	c
-0.829129	-0.299404	0.222747	Daucus carota	c
-0.409369	-0.0774843	0.259692	Epilobium sp.	c
-0.809572	-0.305117	0.217959	Erigeron annuus s.l.	c
-0.906645	-0.341884	0.225807	Filipendula ulmaria	c
-0.261373	0.0384665	0.345048	Galium sp.	c
-0.646602	-0.0132077	0.632743	Geranium molle	c
-0.444858	-0.163418	0.115122	Geranium sp.	c
-0.373143	0.131879	0.644893	Geranium sylvaticum	c
-0.630362	-0.0432695	0.542246	Heracleum sphondylium	c
-0.405615	-0.0333411	0.332295	Knautia dipsacifolia	c
-0.411312	-0.0194378	0.388575	Leontodon sp.	c
-0.411637	-0.111685	0.188972	Lotus corniculatus	c
-0.324751	0.0712707	0.478073	Ranunculus sp.	c
-0.115132	0.172673	0.47203	Rubus sp.	c
-0.306892	0.0780645	0.450518	Stachys sp.	c
-0.398497	-0.117128	0.157049	Trifolium pratense	c
-0.712732	-0.312983	0.0854973	Valeriana officinalis aggr.	c
-0.58651	-0.139219	0.29296	Angelica sylvestris	d
-0.70544	-0.19877	0.339822	Centaurea sp.	d
-0.505381	-0.219358	0.0587972	Cirsium oleraceum	d
-0.0920615	0.342974	0.789593	Crepis sp.	d
-0.405021	0.13969	0.666488	Daucus carota	d
-0.355672	-0.019267	0.3125	Epilobium sp.	d
-0.973447	-0.456145	0.0479866	Erigeron annuus s.l.	d
-0.676712	-0.092586	0.471336	Filipendula ulmaria	d
-0.314454	-0.0137212	0.296644	Galium sp.	d
-0.424659	0.20137	0.842467	Geranium molle	d
-0.247664	0.0206424	0.285074	Geranium sp.	d
-0.162411	0.339227	0.848281	Geranium sylvaticum	d
-0.454278	0.116948	0.709302	Heracleum sphondylium	d
-0.44775	-0.0816799	0.291876	Knautia dipsacifolia	d
-0.486685	-0.098444	0.292127	Leontodon sp.	d
-0.167669	0.11975	0.411227	Lotus corniculatus	d
-0.184735	0.20068	0.59951	Ranunculus sp.	d
-0.083355	0.214242	0.506134	Rubus sp.	d
-0.450735	-0.079675	0.292309	Stachys sp.	d
-0.125518	0.164649	0.442778	Trifolium pratense	d
-0.53931	-0.134403	0.257083	Valeriana officinalis aggr.	d

## Sheet: Figure S1
plant	treatment	Mean	SE		treatment	plant	dVis	numbers
Angelica_sylvestris	C	4.72222	1.34967		C	Galium_sp	0	14
Angelica_sylvestris	T	2.56667	0.857266		C	Galium_sp	0	14
Centaurea_sp	C	0.333333	0.125988		C	Galium_sp	0	14
Centaurea_sp	T	0.833333	0.322281		C	Geranium_sp	0	11
Cirsium_oleraceum	C	5.01235	0.884799		C	Geranium_sp	0	11
Cirsium_oleraceum	T	5.74667	1.94511		C	Geranium_sp	0	11
Crepis_sp	C	1.11111	0.563195		C	Ranunculus_sp	1	19
Crepis_sp	T	0.357143	0.179758		C	Ranunculus_sp	2	19
Daucus_carota	C	0.142857	0.104328		C	Ranunculus_sp	0	19
Daucus_carota	T	8.95833	2.78939		C	Rubus_sp	0	20
Epilobium_sp	C	0.0952381	0.0372801		C	Rubus_sp	0	20
Epilobium_sp	T	0.568627	0.408013		C	Rubus_sp	0	20
Erigeron_annuus_s.l.	C	5.42857	2.17734		T	Galium_sp	0	14
Erigeron_annuus_s.l.	T	1.44444	0.481372		T	Galium_sp	0	14
Filipendula_ulmaria	C	3.66667	1.81677		T	Galium_sp	0	14
Filipendula_ulmaria	T	0.47619	0.214021		T	Geranium_sp	0	11
Galium_sp	C	0.12	0.0826585		T	Geranium_sp	0	11
Galium_sp	T	0.333333	0.162374		T	Geranium_sp	0	11
Geranium_molle	C	0	0		T	Lotus_corniculatus	0	13
Geranium_molle	T	0.733333	0.371184		T	Lotus_corniculatus	0	13
Geranium_sp	C	0.493333	0.190186		T	Lotus_corniculatus	0	13
Geranium_sp	T	0.188889	0.0649487		T	Ranunculus_sp	2	19
Geranium_sylvaticum	C	0.944444	0.337931		T	Ranunculus_sp	0	19
Geranium_sylvaticum	T	0.694444	0.231693		T	Ranunculus_sp	0	19
Heracleum_sphondylium	C	1.88889	0.95277		T	Rubus_sp	0	20
Heracleum_sphondylium	T	1.44444	0.578607		T	Rubus_sp	0	20
Knautia_dipsacifolia	C	0.97619	0.286125		T	Rubus_sp	2	20
Knautia_dipsacifolia	T	1.33333	0.397406		T	Trifolium_pratense	0	15
Leontodon_sp	C	0.454545	0.204545		T	Trifolium_pratense	0	15
Leontodon_sp	T	0.4375	0.255968		T	Trifolium_pratense	1	15
Lotus_corniculatus	C	0.257576	0.110752		C	Epilobium_sp	0	7
Lotus_corniculatus	T	0.166667	0.0955498		C	Epilobium_sp	0	7
Ranunculus_sp	C	1.93939	1.0748		C	Epilobium_sp	0	7
Ranunculus_sp	T	2.13725	0.941846		C	Galium_sp	0	14
Rubus_sp	C	0.320513	0.148803		C	Galium_sp	0	14
Rubus_sp	T	0.492754	0.174728		C	Galium_sp	0	14
Stachys_sp	C	0.0555556	0.0555556		C	Geranium_sp	0	11
Stachys_sp	T	0.148148	0.0810803		C	Geranium_sp	0	11
Trifolium_pratense	C	0.521739	0.282034		C	Geranium_sp	5	11
Trifolium_pratense	T	0.139785	0.0542521		C	Rubus_sp	0	20
Valeriana_officinalis_aggr.	C	1.66667	0.56594		C	Rubus_sp	0	20
Valeriana_officinalis_aggr.	T	0.384615	0.154183		C	Rubus_sp	5	20
					C	Trifolium_pratense	0	15
					C	Trifolium_pratense	0	15
					C	Trifolium_pratense	1	15
					T	Erigeron_annuus_s.l.	0	1
					T	Erigeron_annuus_s.l.	0	1
					T	Erigeron_annuus_s.l.	0	1
					T	Filipendula_ulmaria	0	3
					T	Filipendula_ulmaria	0	3
					T	Filipendula_ulmaria	0	3
					T	Geranium_sp	0	11
					T	Geranium_sp	0	11
					T	Geranium_sp	0	11
					T	Heracleum_sphondylium	0	6
					T	Heracleum_sphondylium	0	6
					T	Heracleum_sphondylium	0	6
					T	Lotus_corniculatus	0	13
					T	Lotus_corniculatus	0	13
					T	Lotus_corniculatus	0	13
					T	Ranunculus_sp	2	19
					T	Ranunculus_sp	1	19
					T	Ranunculus_sp	1	19
					T	Trifolium_pratense	0	15
					T	Trifolium_pratense	0	15
					T	Trifolium_pratense	3	15
					C	Cirsium_oleraceum	2	4
					C	Cirsium_oleraceum	0	4
					C	Cirsium_oleraceum	0	4
					C	Epilobium_sp	0	7
					C	Epilobium_sp	0	7
					C	Epilobium_sp	1	7
					C	Galium_sp	0	14
					C	Galium_sp	0	14
					C	Galium_sp	0	14
					C	Geranium_sp	0	11
					C	Geranium_sp	0	11
					C	Geranium_sp	2	11
					C	Lotus_corniculatus	0	13
					C	Lotus_corniculatus	0	13
					C	Lotus_corniculatus	0	13
					C	Rubus_sp	0	20
					C	Rubus_sp	0	20
					C	Rubus_sp	0	20
					C	Stachys_sp	0	10
					C	Stachys_sp	0	10
					C	Stachys_sp	0	10
					C	Trifolium_pratense	0	15
					C	Trifolium_pratense	0	15
					C	Trifolium_pratense	0	15
					C	Valeriana_officinalis_aggr.	0	2
					C	Valeriana_officinalis_aggr.	1	2
					C	Valeriana_officinalis_aggr.	1	2
					T	Centaurea_sp	0	17
					T	Centaurea_sp	0	17
					T	Centaurea_sp	0	17
					T	Cirsium_oleraceum	0	4
					T	Cirsium_oleraceum	0	4
					T	Cirsium_oleraceum	1	4
					T	Crepis_sp	0	16
					T	Crepis_sp	0	16
					T	Crepis_sp	0	16
					T	Daucus_carota	0	21
					T	Daucus_carota	0	21
					T	Daucus_carota	0	21
					T	Epilobium_sp	0	7
					T	Epilobium_sp	0	7
					T	Epilobium_sp	0	7
					T	Erigeron_annuus_s.l.	1	1
					T	Erigeron_annuus_s.l.	3	1
					T	Erigeron_annuus_s.l.	0	1
					T	Galium_sp	0	14
					T	Galium_sp	0	14
					T	Galium_sp	0	14
					T	Geranium_sp	0	11
					T	Geranium_sp	0	11
					T	Geranium_sp	0	11
					T	Geranium_sylvaticum	0	9
					T	Geranium_sylvaticum	0	9
					T	Geranium_sylvaticum	0	9
					T	Heracleum_sphondylium	4	6
					T	Heracleum_sphondylium	2	6
					T	Heracleum_sphondylium	2	6
					T	Knautia_dipsacifolia	0	8
					T	Knautia_dipsacifolia	0	8
					T	Knautia_dipsacifolia	0	8
					T	Leontodon_sp	0	12
					T	Leontodon_sp	0	12
					T	Leontodon_sp	0	12
					T	Lotus_corniculatus	0	13
					T	Lotus_corniculatus	0	13
					T	Lotus_corniculatus	1	13
					T	Ranunculus_sp	0	19
					T	Ranunculus_sp	0	19
					T	Ranunculus_sp	0	19
					T	Rubus_sp	0	20
					T	Rubus_sp	0	20
					T	Rubus_sp	0	20
					T	Stachys_sp	0	10
					T	Stachys_sp	0	10
					T	Stachys_sp	0	10
					T	Trifolium_pratense	0	15
					T	Trifolium_pratense	0	15
					T	Trifolium_pratense	1	15
					T	Valeriana_officinalis_aggr.	0	2
					T	Valeriana_officinalis_aggr.	2	2
					T	Valeriana_officinalis_aggr.	1	2
					C	Angelica_sylvestris	0	5
					C	Angelica_sylvestris	0	5
					C	Angelica_sylvestris	0	5
					C	Cirsium_oleraceum	15	4
					C	Cirsium_oleraceum	2	4
					C	Cirsium_oleraceum	17	4
					C	Epilobium_sp	0	7
					C	Epilobium_sp	0	7
					C	Epilobium_sp	0	7
					C	Filipendula_ulmaria	13	3
					C	Filipendula_ulmaria	0	3
					C	Filipendula_ulmaria	1	3
					C	Geranium_sp	0	11
					C	Geranium_sp	0	11
					C	Geranium_sp	0	11
					C	Lotus_corniculatus	0	13
					C	Lotus_corniculatus	0	13
					C	Lotus_corniculatus	0	13
					C	Rubus_sp	0	20
					C	Rubus_sp	0	20
					C	Rubus_sp	0	20
					C	Stachys_sp	0	10
					C	Stachys_sp	0	10
					C	Stachys_sp	0	10
					C	Valeriana_officinalis_aggr.	4	2
					C	Valeriana_officinalis_aggr.	16	2
					C	Valeriana_officinalis_aggr.	3	2
					T	Centaurea_sp	0	17
					T	Centaurea_sp	1	17
					T	Centaurea_sp	7	17
					T	Cirsium_oleraceum	0	4
					T	Cirsium_oleraceum	0	4
					T	Cirsium_oleraceum	17	4
					T	Daucus_carota	2	21
					T	Daucus_carota	37	21
					T	Daucus_carota	0	21
					T	Epilobium_sp	0	7
					T	Epilobium_sp	0	7
					T	Epilobium_sp	0	7
					T	Erigeron_annuus_s.l.	0	1
					T	Erigeron_annuus_s.l.	6	1
					T	Erigeron_annuus_s.l.	0	1
					T	Filipendula_ulmaria	0	3
					T	Filipendula_ulmaria	0	3
					T	Filipendula_ulmaria	0	3
					T	Galium_sp	0	14
					T	Galium_sp	0	14
					T	Galium_sp	0	14
					T	Geranium_sp	0	11
					T	Geranium_sp	0	11
					T	Geranium_sp	0	11
					T	Geranium_sylvaticum	0	9
					T	Geranium_sylvaticum	0	9
					T	Geranium_sylvaticum	0	9
					T	Heracleum_sphondylium	0	6
					T	Heracleum_sphondylium	9	6
					T	Heracleum_sphondylium	1	6
					T	Knautia_dipsacifolia	0	8
					T	Knautia_dipsacifolia	1	8
					T	Knautia_dipsacifolia	0	8
					T	Leontodon_sp	0	12
					T	Leontodon_sp	0	12
					T	Leontodon_sp	0	12
					T	Lotus_corniculatus	0	13
					T	Lotus_corniculatus	0	13
					T	Lotus_corniculatus	0	13
					T	Rubus_sp	0	20
					T	Rubus_sp	0	20
					T	Rubus_sp	0	20
					T	Trifolium_pratense	0	15
					T	Trifolium_pratense	0	15
					T	Trifolium_pratense	1	15
					T	Valeriana_officinalis_aggr.	0	2
					T	Valeriana_officinalis_aggr.	4	2
					T	Valeriana_officinalis_aggr.	0	2
					C	Angelica_sylvestris	1	5
					C	Angelica_sylvestris	23	5
					C	Angelica_sylvestris	0	5
					C	Cirsium_oleraceum	1	4
					C	Cirsium_oleraceum	2	4
					C	Cirsium_oleraceum	15	4
					C	Geranium_sp	0	11
					C	Geranium_sp	0	11
					C	Geranium_sp	0	11
					C	Rubus_sp	0	20
					C	Rubus_sp	2	20
					C	Rubus_sp	0	20
					C	Valeriana_officinalis_aggr.	0	2
					C	Valeriana_officinalis_aggr.	0	2
					C	Valeriana_officinalis_aggr.	0	2
					T	Angelica_sylvestris	0	5
					T	Angelica_sylvestris	0	5
					T	Angelica_sylvestris	0	5
					T	Cirsium_oleraceum	0	4
					T	Cirsium_oleraceum	0	4
					T	Cirsium_oleraceum	2	4
					T	Crepis_sp	0	16
					T	Crepis_sp	2	16
					T	Crepis_sp	0	16
					T	Daucus_carota	1	21
					T	Daucus_carota	21	21
					T	Daucus_carota	0	21
					T	Erigeron_annuus_s.l.	0	1
					T	Erigeron_annuus_s.l.	6	1
					T	Erigeron_annuus_s.l.	1	1
					T	Filipendula_ulmaria	0	3
					T	Filipendula_ulmaria	0	3
					T	Filipendula_ulmaria	0	3
					T	Knautia_dipsacifolia	0	8
					T	Knautia_dipsacifolia	0	8
					T	Knautia_dipsacifolia	0	8
					T	Lotus_corniculatus	0	13
					T	Lotus_corniculatus	0	13
					T	Lotus_corniculatus	0	13
					T	Stachys_sp	0	10
					T	Stachys_sp	0	10
					T	Stachys_sp	0	10
					T	Trifolium_pratense	0	15
					T	Trifolium_pratense	0	15
					T	Trifolium_pratense	0	15
					C	Angelica_sylvestris	3	5
					C	Angelica_sylvestris	6	5
					C	Angelica_sylvestris	0	5
					C	Cirsium_oleraceum	1	4
					C	Cirsium_oleraceum	5	4
					C	Cirsium_oleraceum	25	4
					C	Filipendula_ulmaria	0	3
					C	Filipendula_ulmaria	0	3
					C	Filipendula_ulmaria	0	3
					C	Heracleum_sphondylium	0	6
					C	Heracleum_sphondylium	3	6
					C	Heracleum_sphondylium	0	6
					C	Valeriana_officinalis_aggr.	0	2
					C	Valeriana_officinalis_aggr.	3	2
					C	Valeriana_officinalis_aggr.	1	2
					T	Angelica_sylvestris	2	5
					T	Angelica_sylvestris	17	5
					T	Angelica_sylvestris	0	5
					T	Centaurea_sp	0	17
					T	Centaurea_sp	0	17
					T	Centaurea_sp	2	17
					T	Cirsium_oleraceum	2	4
					T	Cirsium_oleraceum	5	4
					T	Cirsium_oleraceum	46	4
					T	Crepis_sp	0	16
					T	Crepis_sp	7	16
					T	Crepis_sp	0	16
					T	Daucus_carota	0	21
					T	Daucus_carota	15	21
					T	Daucus_carota	0	21
					T	Erigeron_annuus_s.l.	0	1
					T	Erigeron_annuus_s.l.	0	1
					T	Erigeron_annuus_s.l.	0	1
					T	Filipendula_ulmaria	0	3
					T	Filipendula_ulmaria	1	3
					T	Filipendula_ulmaria	0	3
					T	Galium_sp	0	14
					T	Galium_sp	0	14
					T	Galium_sp	0	14
					T	Geranium_sp	0	11
					T	Geranium_sp	0	11
					T	Geranium_sp	0	11
					T	Geranium_sylvaticum	0	9
					T	Geranium_sylvaticum	0	9
					T	Geranium_sylvaticum	0	9
					T	Heracleum_sphondylium	0	6
					T	Heracleum_sphondylium	0	6
					T	Heracleum_sphondylium	0	6
					T	Knautia_dipsacifolia	0	8
					T	Knautia_dipsacifolia	3	8
					T	Knautia_dipsacifolia	0	8
					T	Rubus_sp	0	20
					T	Rubus_sp	0	20
					T	Rubus_sp	0	20
					T	Stachys_sp	0	10
					T	Stachys_sp	0	10
					T	Stachys_sp	0	10
					T	Trifolium_pratense	0	15
					T	Trifolium_pratense	0	15
					T	Trifolium_pratense	0	15
					T	Valeriana_officinalis_aggr.	0	2
					T	Valeriana_officinalis_aggr.	0	2
					T	Valeriana_officinalis_aggr.	0	2
					C	Galium_sp	0	14
					C	Galium_sp	0	14
					C	Galium_sp	0	14
					C	Geranium_sp	4	11
					C	Geranium_sp	1	11
					C	Geranium_sp	0	11
					C	Leontodon_sp	1	12
					C	Leontodon_sp	0	12
					C	Leontodon_sp	1	12
					C	Lotus_corniculatus	0	13
					C	Lotus_corniculatus	0	13
					C	Lotus_corniculatus	1	13
					C	Ranunculus_sp	2	19
					C	Ranunculus_sp	1	19
					C	Ranunculus_sp	0	19
					C	Rubus_sp	0	20
					C	Rubus_sp	0	20
					C	Rubus_sp	0	20
					C	Trifolium_pratense	0	15
					C	Trifolium_pratense	0	15
					C	Trifolium_pratense	0	15
					T	Leontodon_sp	0	12
					T	Leontodon_sp	0	12
					T	Leontodon_sp	0	12
					T	Lotus_corniculatus	2	13
					T	Lotus_corniculatus	0	13
					T	Lotus_corniculatus	7	13
					T	Ranunculus_sp	0	19
					T	Ranunculus_sp	0	19
					T	Ranunculus_sp	0	19
					T	Trifolium_pratense	0	15
					T	Trifolium_pratense	0	15
					T	Trifolium_pratense	0	15
					C	Epilobium_sp	0	7
					C	Epilobium_sp	0	7
					C	Epilobium_sp	0	7
					C	Erigeron_annuus_s.l.	0	1
					C	Erigeron_annuus_s.l.	0	1
					C	Erigeron_annuus_s.l.	0	1
					C	Galium_sp	0	14
					C	Galium_sp	0	14
					C	Galium_sp	0	14
					C	Geranium_molle	0	18
					C	Geranium_molle	0	18
					C	Geranium_molle	0	18
					C	Geranium_sp	0	11
					C	Geranium_sp	0	11
					C	Geranium_sp	0	11
					C	Leontodon_sp	1	12
					C	Leontodon_sp	1	12
					C	Leontodon_sp	0	12
					C	Lotus_corniculatus	0	13
					C	Lotus_corniculatus	0	13
					C	Lotus_corniculatus	3	13
					C	Ranunculus_sp	0	19
					C	Ranunculus_sp	0	19
					C	Ranunculus_sp	0	19
					C	Rubus_sp	0	20
					C	Rubus_sp	0	20
					C	Rubus_sp	0	20
					C	Trifolium_pratense	0	15
					C	Trifolium_pratense	0	15
					C	Trifolium_pratense	0	15
					T	Centaurea_sp	0	17
					T	Centaurea_sp	0	17
					T	Centaurea_sp	0	17
					T	Galium_sp	0	14
					T	Galium_sp	0	14
					T	Galium_sp	0	14
					T	Geranium_sp	0	11
					T	Geranium_sp	0	11
					T	Geranium_sp	0	11
					T	Lotus_corniculatus	0	13
					T	Lotus_corniculatus	0	13
					T	Lotus_corniculatus	0	13
					T	Ranunculus_sp	0	19
					T	Ranunculus_sp	0	19
					T	Ranunculus_sp	0	19
					T	Trifolium_pratense	0	15
					T	Trifolium_pratense	0	15
					T	Trifolium_pratense	0	15
					C	Cirsium_oleraceum	2	4
					C	Cirsium_oleraceum	2	4
					C	Cirsium_oleraceum	30	4
					C	Crepis_sp	0	16
					C	Crepis_sp	0	16
					C	Crepis_sp	1	16
					C	Daucus_carota	0	21
					C	Daucus_carota	1	21
					C	Daucus_carota	0	21
					C	Epilobium_sp	0	7
					C	Epilobium_sp	0	7
					C	Epilobium_sp	0	7
					C	Erigeron_annuus_s.l.	11	1
					C	Erigeron_annuus_s.l.	20	1
					C	Erigeron_annuus_s.l.	0	1
					C	Galium_sp	0	14
					C	Galium_sp	0	14
					C	Galium_sp	0	14
					C	Heracleum_sphondylium	1	6
					C	Heracleum_sphondylium	1	6
					C	Heracleum_sphondylium	0	6
					C	Lotus_corniculatus	0	13
					C	Lotus_corniculatus	0	13
					C	Lotus_corniculatus	1	13
					C	Rubus_sp	0	20
					C	Rubus_sp	0	20
					C	Rubus_sp	0	20
					C	Stachys_sp	0	10
					C	Stachys_sp	0	10
					C	Stachys_sp	0	10
					C	Trifolium_pratense	0	15
					C	Trifolium_pratense	0	15
					C	Trifolium_pratense	0	15
					T	Angelica_sylvestris	0	5
					T	Angelica_sylvestris	5	5
					T	Angelica_sylvestris	1	5
					T	Centaurea_sp	0	17
					T	Centaurea_sp	0	17
					T	Centaurea_sp	3	17
					T	Cirsium_oleraceum	0	4
					T	Cirsium_oleraceum	0	4
					T	Cirsium_oleraceum	0	4
					T	Daucus_carota	2	21
					T	Daucus_carota	26	21
					T	Daucus_carota	4	21
					T	Erigeron_annuus_s.l.	0	1
					T	Erigeron_annuus_s.l.	5	1
					T	Erigeron_annuus_s.l.	1	1
					T	Galium_sp	0	14
					T	Galium_sp	0	14
					T	Galium_sp	0	14
					T	Geranium_sp	0	11
					T	Geranium_sp	0	11
					T	Geranium_sp	0	11
					T	Leontodon_sp	1	12
					T	Leontodon_sp	0	12
					T	Leontodon_sp	0	12
					T	Lotus_corniculatus	0	13
					T	Lotus_corniculatus	1	13
					T	Lotus_corniculatus	1	13
					T	Rubus_sp	0	20
					T	Rubus_sp	0	20
					T	Rubus_sp	0	20
					T	Trifolium_pratense	0	15
					T	Trifolium_pratense	0	15
					T	Trifolium_pratense	0	15
					T	Valeriana_officinalis_aggr.	0	2
					T	Valeriana_officinalis_aggr.	1	2
					T	Valeriana_officinalis_aggr.	0	2
					C	Cirsium_oleraceum	1	4
					C	Cirsium_oleraceum	1	4
					C	Cirsium_oleraceum	28	4
					C	Daucus_carota	0	21
					C	Daucus_carota	2	21
					C	Daucus_carota	0	21
					C	Erigeron_annuus_s.l.	4	1
					C	Erigeron_annuus_s.l.	15	1
					C	Erigeron_annuus_s.l.	2	1
					C	Galium_sp	0	14
					C	Galium_sp	0	14
					C	Galium_sp	0	14
					C	Heracleum_sphondylium	0	6
					C	Heracleum_sphondylium	0	6
					C	Heracleum_sphondylium	0	6
					C	Lotus_corniculatus	0	13
					C	Lotus_corniculatus	0	13
					C	Lotus_corniculatus	0	13
					C	Rubus_sp	0	20
					C	Rubus_sp	0	20
					C	Rubus_sp	0	20
					C	Stachys_sp	0	10
					C	Stachys_sp	0	10
					C	Stachys_sp	0	10
					C	Trifolium_pratense	0	15
					C	Trifolium_pratense	0	15
					C	Trifolium_pratense	0	15
					T	Angelica_sylvestris	1	5
					T	Angelica_sylvestris	1	5
					T	Angelica_sylvestris	2	5
					T	Centaurea_sp	0	17
					T	Centaurea_sp	1	17
					T	Centaurea_sp	1	17
					T	Cirsium_oleraceum	0	4
					T	Cirsium_oleraceum	0	4
					T	Cirsium_oleraceum	4	4
					T	Daucus_carota	37	21
					T	Daucus_carota	27	21
					T	Daucus_carota	0	21
					T	Erigeron_annuus_s.l.	1	1
					T	Erigeron_annuus_s.l.	10	1
					T	Erigeron_annuus_s.l.	0	1
					T	Galium_sp	0	14
					T	Galium_sp	0	14
					T	Galium_sp	0	14
					T	Lotus_corniculatus	0	13
					T	Lotus_corniculatus	0	13
					T	Lotus_corniculatus	0	13
					T	Rubus_sp	0	20
					T	Rubus_sp	0	20
					T	Rubus_sp	0	20
					T	Trifolium_pratense	0	15
					T	Trifolium_pratense	0	15
					T	Trifolium_pratense	0	15
					T	Valeriana_officinalis_aggr.	0	2
					T	Valeriana_officinalis_aggr.	0	2
					T	Valeriana_officinalis_aggr.	0	2
					C	Cirsium_oleraceum	0	4
					C	Cirsium_oleraceum	0	4
					C	Cirsium_oleraceum	7	4
					C	Crepis_sp	0	16
					C	Crepis_sp	0	16
					C	Crepis_sp	0	16
					C	Daucus_carota	0	21
					C	Daucus_carota	0	21
					C	Daucus_carota	0	21
					C	Epilobium_sp	0	7
					C	Epilobium_sp	0	7
					C	Epilobium_sp	0	7
					C	Erigeron_annuus_s.l.	1	1
					C	Erigeron_annuus_s.l.	11	1
					C	Erigeron_annuus_s.l.	4	1
					C	Galium_sp	0	14
					C	Galium_sp	0	14
					C	Galium_sp	0	14
					C	Lotus_corniculatus	0	13
					C	Lotus_corniculatus	0	13
					C	Lotus_corniculatus	0	13
					C	Rubus_sp	0	20
					C	Rubus_sp	0	20
					C	Rubus_sp	0	20
					C	Stachys_sp	0	10
					C	Stachys_sp	0	10
					C	Stachys_sp	0	10
					C	Trifolium_pratense	0	15
					C	Trifolium_pratense	0	15
					C	Trifolium_pratense	0	15
					T	Angelica_sylvestris	0	5
					T	Angelica_sylvestris	0	5
					T	Angelica_sylvestris	0	5
					T	Centaurea_sp	0	17
					T	Centaurea_sp	1	17
					T	Centaurea_sp	2	17
					T	Cirsium_oleraceum	0	4
					T	Cirsium_oleraceum	0	4
					T	Cirsium_oleraceum	1	4
					T	Daucus_carota	0	21
					T	Daucus_carota	37	21
					T	Daucus_carota	3	21
					T	Erigeron_annuus_s.l.	0	1
					T	Erigeron_annuus_s.l.	2	1
					T	Erigeron_annuus_s.l.	2	1
					T	Lotus_corniculatus	0	13
					T	Lotus_corniculatus	0	13
					T	Lotus_corniculatus	0	13
					T	Ranunculus_sp	0	19
					T	Ranunculus_sp	1	19
					T	Ranunculus_sp	0	19
					T	Rubus_sp	0	20
					T	Rubus_sp	0	20
					T	Rubus_sp	1	20
					T	Trifolium_pratense	0	15
					T	Trifolium_pratense	0	15
					T	Trifolium_pratense	2	15
					C	Cirsium_oleraceum	0	4
					C	Cirsium_oleraceum	1	4
					C	Cirsium_oleraceum	6	4
					C	Crepis_sp	0	16
					C	Crepis_sp	1	16
					C	Crepis_sp	2	16
					C	Daucus_carota	0	21
					C	Daucus_carota	0	21
					C	Daucus_carota	0	21
					C	Epilobium_sp	0	7
					C	Epilobium_sp	0	7
					C	Epilobium_sp	0	7
					C	Erigeron_annuus_s.l.	0	1
					C	Erigeron_annuus_s.l.	41	1
					C	Erigeron_annuus_s.l.	5	1
					C	Galium_sp	0	14
					C	Galium_sp	0	14
					C	Galium_sp	0	14
					C	Lotus_corniculatus	0	13
					C	Lotus_corniculatus	0	13
					C	Lotus_corniculatus	0	13
					C	Rubus_sp	0	20
					C	Rubus_sp	0	20
					C	Rubus_sp	0	20
					C	Stachys_sp	0	10
					C	Stachys_sp	0	10
					C	Stachys_sp	0	10
					C	Trifolium_pratense	0	15
					C	Trifolium_pratense	0	15
					C	Trifolium_pratense	0	15
					T	Centaurea_sp	0	17
					T	Centaurea_sp	0	17
					T	Centaurea_sp	2	17
					T	Cirsium_oleraceum	0	4
					T	Cirsium_oleraceum	0	4
					T	Cirsium_oleraceum	1	4
					T	Crepis_sp	0	16
					T	Crepis_sp	0	16
					T	Crepis_sp	0	16
					T	Daucus_carota	0	21
					T	Daucus_carota	3	21
					T	Daucus_carota	0	21
					T	Erigeron_annuus_s.l.	0	1
					T	Erigeron_annuus_s.l.	1	1
					T	Erigeron_annuus_s.l.	0	1
					T	Galium_sp	0	14
					T	Galium_sp	0	14
					T	Galium_sp	0	14
					T	Lotus_corniculatus	0	13
					T	Lotus_corniculatus	0	13
					T	Lotus_corniculatus	0	13
					T	Rubus_sp	0	20
					T	Rubus_sp	0	20
					T	Rubus_sp	0	20
					T	Trifolium_pratense	0	15
					T	Trifolium_pratense	0	15
					T	Trifolium_pratense	0	15
					C	Cirsium_oleraceum	0	4
					C	Cirsium_oleraceum	0	4
					C	Cirsium_oleraceum	0	4
					C	Galium_sp	0	14
					C	Galium_sp	0	14
					C	Galium_sp	0	14
					C	Geranium_sp	0	11
					C	Geranium_sp	0	11
					C	Geranium_sp	0	11
					C	Lotus_corniculatus	0	13
					C	Lotus_corniculatus	0	13
					C	Lotus_corniculatus	0	13
					C	Rubus_sp	0	20
					C	Rubus_sp	0	20
					C	Rubus_sp	0	20
					C	Stachys_sp	0	10
					C	Stachys_sp	0	10
					C	Stachys_sp	0	10
					C	Trifolium_pratense	0	15
					C	Trifolium_pratense	0	15
					C	Trifolium_pratense	0	15
					T	Crepis_sp	2	16
					T	Crepis_sp	1	16
					T	Crepis_sp	0	16
					T	Epilobium_sp	0	7
					T	Epilobium_sp	0	7
					T	Epilobium_sp	0	7
					T	Galium_sp	0	14
					T	Galium_sp	2	14
					T	Galium_sp	0	14
					T	Geranium_molle	5	18
					T	Geranium_molle	3	18
					T	Geranium_molle	1	18
					T	Geranium_sp	1	11
					T	Geranium_sp	2	11
					T	Geranium_sp	0	11
					T	Geranium_sylvaticum	4	9
					T	Geranium_sylvaticum	1	9
					T	Geranium_sylvaticum	1	9
					T	Leontodon_sp	0	12
					T	Leontodon_sp	0	12
					T	Leontodon_sp	0	12
					T	Lotus_corniculatus	0	13
					T	Lotus_corniculatus	0	13
					T	Lotus_corniculatus	0	13
					T	Ranunculus_sp	2	19
					T	Ranunculus_sp	0	19
					T	Ranunculus_sp	0	19
					T	Rubus_sp	0	20
					T	Rubus_sp	0	20
					T	Rubus_sp	0	20
					T	Stachys_sp	0	10
					T	Stachys_sp	0	10
					T	Stachys_sp	0	10
					T	Trifolium_pratense	0	15
					T	Trifolium_pratense	0	15
					T	Trifolium_pratense	0	15
					C	Angelica_sylvestris	3	5
					C	Angelica_sylvestris	20	5
					C	Angelica_sylvestris	3	5
					C	Cirsium_oleraceum	0	4
					C	Cirsium_oleraceum	0	4
					C	Cirsium_oleraceum	9	4
					C	Epilobium_sp	0	7
					C	Epilobium_sp	0	7
					C	Epilobium_sp	0	7
					C	Erigeron_annuus_s.l.	0	1
					C	Erigeron_annuus_s.l.	0	1
					C	Erigeron_annuus_s.l.	0	1
					C	Geranium_sp	0	11
					C	Geranium_sp	0	11
					C	Geranium_sp	0	11
					C	Leontodon_sp	1	12
					C	Leontodon_sp	0	12
					C	Leontodon_sp	0	12
					C	Rubus_sp	0	20
					C	Rubus_sp	0	20
					C	Rubus_sp	0	20
					C	Stachys_sp	0	10
					C	Stachys_sp	0	10
					C	Stachys_sp	0	10
					C	Trifolium_pratense	0	15
					C	Trifolium_pratense	0	15
					C	Trifolium_pratense	0	15
					T	Cirsium_oleraceum	2	4
					T	Cirsium_oleraceum	6	4
					T	Cirsium_oleraceum	19	4
					T	Crepis_sp	0	16
					T	Crepis_sp	0	16
					T	Crepis_sp	0	16
					T	Epilobium_sp	0	7
					T	Epilobium_sp	0	7
					T	Epilobium_sp	0	7
					T	Filipendula_ulmaria	1	3
					T	Filipendula_ulmaria	1	3
					T	Filipendula_ulmaria	0	3
					T	Geranium_molle	0	18
					T	Geranium_molle	0	18
					T	Geranium_molle	0	18
					T	Geranium_sp	0	11
					T	Geranium_sp	0	11
					T	Geranium_sp	0	11
					T	Knautia_dipsacifolia	0	8
					T	Knautia_dipsacifolia	10	8
					T	Knautia_dipsacifolia	0	8
					T	Lotus_corniculatus	0	13
					T	Lotus_corniculatus	0	13
					T	Lotus_corniculatus	0	13
					T	Stachys_sp	0	10
					T	Stachys_sp	3	10
					T	Stachys_sp	0	10
					T	Trifolium_pratense	0	15
					T	Trifolium_pratense	0	15
					T	Trifolium_pratense	0	15
					C	Angelica_sylvestris	1	5
					C	Angelica_sylvestris	4	5
					C	Angelica_sylvestris	1	5
					C	Cirsium_oleraceum	0	4
					C	Cirsium_oleraceum	0	4
					C	Cirsium_oleraceum	9	4
					C	Crepis_sp	0	16
					C	Crepis_sp	0	16
					C	Crepis_sp	0	16
					C	Epilobium_sp	0	7
					C	Epilobium_sp	0	7
					C	Epilobium_sp	0	7
					C	Erigeron_annuus_s.l.	0	1
					C	Erigeron_annuus_s.l.	0	1
					C	Erigeron_annuus_s.l.	0	1
					C	Geranium_sp	0	11
					C	Geranium_sp	0	11
					C	Geranium_sp	0	11
					C	Leontodon_sp	0	12
					C	Leontodon_sp	0	12
					C	Leontodon_sp	0	12
					C	Trifolium_pratense	0	15
					C	Trifolium_pratense	0	15
					C	Trifolium_pratense	0	15
					T	Cirsium_oleraceum	0	4
					T	Cirsium_oleraceum	5	4
					T	Cirsium_oleraceum	18	4
					T	Epilobium_sp	0	7
					T	Epilobium_sp	0	7
					T	Epilobium_sp	0	7
					T	Geranium_molle	0	18
					T	Geranium_molle	0	18
					T	Geranium_molle	0	18
					T	Geranium_sp	0	11
					T	Geranium_sp	0	11
					T	Geranium_sp	0	11
					T	Knautia_dipsacifolia	0	8
					T	Knautia_dipsacifolia	0	8
					T	Knautia_dipsacifolia	0	8
					T	Valeriana_officinalis_aggr.	0	2
					T	Valeriana_officinalis_aggr.	0	2
					T	Valeriana_officinalis_aggr.	0	2
					C	Geranium_molle	0	18
					C	Geranium_molle	0	18
					C	Geranium_molle	0	18
					C	Geranium_sp	0	11
					C	Geranium_sp	0	11
					C	Geranium_sp	0	11
					C	Leontodon_sp	0	12
					C	Leontodon_sp	0	12
					C	Leontodon_sp	0	12
					C	Ranunculus_sp	0	19
					C	Ranunculus_sp	0	19
					C	Ranunculus_sp	0	19
					C	Rubus_sp	0	20
					C	Rubus_sp	0	20
					C	Rubus_sp	0	20
					C	Trifolium_pratense	0	15
					C	Trifolium_pratense	0	15
					C	Trifolium_pratense	0	15
					T	Geranium_sp	0	11
					T	Geranium_sp	0	11
					T	Geranium_sp	0	11
					T	Geranium_sylvaticum	4	9
					T	Geranium_sylvaticum	3	9
					T	Geranium_sylvaticum	2	9
					T	Leontodon_sp	0	12
					T	Leontodon_sp	0	12
					T	Leontodon_sp	0	12
					T	Lotus_corniculatus	0	13
					T	Lotus_corniculatus	0	13
					T	Lotus_corniculatus	0	13
					T	Ranunculus_sp	2	19
					T	Ranunculus_sp	7	19
					T	Ranunculus_sp	0	19
					C	Cirsium_oleraceum	5	4
					C	Cirsium_oleraceum	5	4
					C	Cirsium_oleraceum	3	4
					C	Galium_sp	0	14
					C	Galium_sp	0	14
					C	Galium_sp	0	14
					C	Geranium_sp	0	11
					C	Geranium_sp	2	11
					C	Geranium_sp	0	11
					C	Leontodon_sp	0	12
					C	Leontodon_sp	6	12
					C	Leontodon_sp	3	12
					C	Lotus_corniculatus	0	13
					C	Lotus_corniculatus	0	13
					C	Lotus_corniculatus	0	13
					C	Rubus_sp	0	20
					C	Rubus_sp	0	20
					C	Rubus_sp	0	20
					C	Trifolium_pratense	0	15
					C	Trifolium_pratense	0	15
					C	Trifolium_pratense	0	15
					T	Cirsium_oleraceum	0	4
					T	Cirsium_oleraceum	0	4
					T	Cirsium_oleraceum	1	4
					T	Galium_sp	0	14
					T	Galium_sp	0	14
					T	Galium_sp	0	14
					T	Geranium_molle	1	18
					T	Geranium_molle	0	18
					T	Geranium_molle	1	18
					T	Geranium_sp	0	11
					T	Geranium_sp	0	11
					T	Geranium_sp	0	11
					T	Leontodon_sp	2	12
					T	Leontodon_sp	12	12
					T	Leontodon_sp	1	12
					T	Lotus_corniculatus	0	13
					T	Lotus_corniculatus	0	13
					T	Lotus_corniculatus	0	13
					T	Ranunculus_sp	0	19
					T	Ranunculus_sp	1	19
					T	Ranunculus_sp	0	19
					T	Stachys_sp	0	10
					T	Stachys_sp	0	10
					T	Stachys_sp	1	10
					T	Trifolium_pratense	0	15
					T	Trifolium_pratense	0	15
					T	Trifolium_pratense	0	15
					C	Angelica_sylvestris	0	5
					C	Angelica_sylvestris	17	5
					C	Angelica_sylvestris	0	5
					C	Cirsium_oleraceum	11	4
					C	Cirsium_oleraceum	10	4
					C	Cirsium_oleraceum	5	4
					C	Galium_sp	0	14
					C	Galium_sp	0	14
					C	Galium_sp	0	14
					C	Geranium_sp	0	11
					C	Geranium_sp	0	11
					C	Geranium_sp	0	11
					C	Leontodon_sp	0	12
					C	Leontodon_sp	0	12
					C	Leontodon_sp	0	12
					C	Lotus_corniculatus	0	13
					C	Lotus_corniculatus	0	13
					C	Lotus_corniculatus	0	13
					C	Rubus_sp	0	20
					C	Rubus_sp	0	20
					C	Rubus_sp	0	20
					C	Stachys_sp	0	10
					C	Stachys_sp	0	10
					C	Stachys_sp	0	10
					C	Trifolium_pratense	0	15
					C	Trifolium_pratense	0	15
					C	Trifolium_pratense	0	15
					C	Valeriana_officinalis_aggr.	0	2
					C	Valeriana_officinalis_aggr.	0	2
					C	Valeriana_officinalis_aggr.	0	2
					T	Cirsium_oleraceum	0	4
					T	Cirsium_oleraceum	2	4
					T	Cirsium_oleraceum	6	4
					T	Crepis_sp	0	16
					T	Crepis_sp	1	16
					T	Crepis_sp	0	16
					T	Filipendula_ulmaria	0	3
					T	Filipendula_ulmaria	1	3
					T	Filipendula_ulmaria	0	3
					T	Geranium_molle	0	18
					T	Geranium_molle	0	18
					T	Geranium_molle	0	18
					T	Geranium_sp	0	11
					T	Geranium_sp	1	11
					T	Geranium_sp	0	11
					T	Knautia_dipsacifolia	0	8
					T	Knautia_dipsacifolia	4	8
					T	Knautia_dipsacifolia	1	8
					T	Ranunculus_sp	0	19
					T	Ranunculus_sp	0	19
					T	Ranunculus_sp	0	19
					T	Stachys_sp	0	10
					T	Stachys_sp	0	10
					T	Stachys_sp	0	10
					T	Trifolium_pratense	0	15
					T	Trifolium_pratense	0	15
					T	Trifolium_pratense	0	15
					T	Valeriana_officinalis_aggr.	0	2
					T	Valeriana_officinalis_aggr.	0	2
					T	Valeriana_officinalis_aggr.	0	2
					C	Centaurea_sp	0	17
					C	Centaurea_sp	0	17
					C	Centaurea_sp	2	17
					C	Cirsium_oleraceum	0	4
					C	Cirsium_oleraceum	0	4
					C	Cirsium_oleraceum	1	4
					C	Galium_sp	0	14
					C	Galium_sp	0	14
					C	Galium_sp	0	14
					C	Geranium_sp	0	11
					C	Geranium_sp	0	11
					C	Geranium_sp	0	11
					C	Geranium_sylvaticum	1	9
					C	Geranium_sylvaticum	4	9
					C	Geranium_sylvaticum	4	9
					C	Leontodon_sp	0	12
					C	Leontodon_sp	0	12
					C	Leontodon_sp	0	12
					C	Lotus_corniculatus	0	13
					C	Lotus_corniculatus	0	13
					C	Lotus_corniculatus	0	13
					C	Ranunculus_sp	0	19
					C	Ranunculus_sp	17	19
					C	Ranunculus_sp	0	19
					T	Galium_sp	1	14
					T	Galium_sp	5	14
					T	Galium_sp	2	14
					T	Geranium_sp	0	11
					T	Geranium_sp	0	11
					T	Geranium_sp	0	11
					T	Geranium_sylvaticum	2	9
					T	Geranium_sylvaticum	3	9
					T	Geranium_sylvaticum	5	9
					T	Leontodon_sp	0	12
					T	Leontodon_sp	0	12
					T	Leontodon_sp	0	12
					T	Ranunculus_sp	2	19
					T	Ranunculus_sp	1	19
					T	Ranunculus_sp	0	19
					T	Trifolium_pratense	0	15
					T	Trifolium_pratense	0	15
					T	Trifolium_pratense	0	15
					C	Centaurea_sp	0	17
					C	Centaurea_sp	0	17
					C	Centaurea_sp	0	17
					C	Crepis_sp	0	16
					C	Crepis_sp	1	16
					C	Crepis_sp	1	16
					C	Epilobium_sp	0	7
					C	Epilobium_sp	0	7
					C	Epilobium_sp	0	7
					C	Galium_sp	0	14
					C	Galium_sp	6	14
					C	Galium_sp	0	14
					C	Geranium_sp	0	11
					C	Geranium_sp	1	11
					C	Geranium_sp	1	11
					C	Geranium_sylvaticum	0	9
					C	Geranium_sylvaticum	3	9
					C	Geranium_sylvaticum	0	9
					C	Knautia_dipsacifolia	0	8
					C	Knautia_dipsacifolia	1	8
					C	Knautia_dipsacifolia	0	8
					C	Leontodon_sp	0	12
					C	Leontodon_sp	0	12
					C	Leontodon_sp	0	12
					C	Lotus_corniculatus	0	13
					C	Lotus_corniculatus	0	13
					C	Lotus_corniculatus	1	13
					C	Ranunculus_sp	3	19
					C	Ranunculus_sp	32	19
					C	Ranunculus_sp	2	19
					C	Trifolium_pratense	0	15
					C	Trifolium_pratense	0	15
					C	Trifolium_pratense	0	15
					T	Cirsium_oleraceum	0	4
					T	Cirsium_oleraceum	0	4
					T	Cirsium_oleraceum	0	4
					T	Galium_sp	0	14
					T	Galium_sp	8	14
					T	Galium_sp	1	14
					T	Geranium_sp	0	11
					T	Geranium_sp	0	11
					T	Geranium_sp	0	11
					T	Geranium_sylvaticum	0	9
					T	Geranium_sylvaticum	0	9
					T	Geranium_sylvaticum	0	9
					T	Leontodon_sp	0	12
					T	Leontodon_sp	0	12
					T	Leontodon_sp	0	12
					T	Lotus_corniculatus	0	13
					T	Lotus_corniculatus	0	13
					T	Lotus_corniculatus	0	13
					T	Ranunculus_sp	0	19
					T	Ranunculus_sp	0	19
					T	Ranunculus_sp	0	19
					T	Trifolium_pratense	0	15
					T	Trifolium_pratense	0	15
					T	Trifolium_pratense	0	15
					C	Centaurea_sp	0	17
					C	Centaurea_sp	1	17
					C	Centaurea_sp	0	17
					C	Cirsium_oleraceum	2	4
					C	Cirsium_oleraceum	0	4
					C	Cirsium_oleraceum	1	4
					C	Crepis_sp	1	16
					C	Crepis_sp	14	16
					C	Crepis_sp	7	16
					C	Epilobium_sp	0	7
					C	Epilobium_sp	0	7
					C	Epilobium_sp	0	7
					C	Galium_sp	0	14
					C	Galium_sp	0	14
					C	Galium_sp	0	14
					C	Geranium_sp	0	11
					C	Geranium_sp	0	11
					C	Geranium_sp	0	11
					C	Knautia_dipsacifolia	1	8
					C	Knautia_dipsacifolia	6	8
					C	Knautia_dipsacifolia	1	8
					C	Lotus_corniculatus	0	13
					C	Lotus_corniculatus	0	13
					C	Lotus_corniculatus	0	13
					C	Ranunculus_sp	0	19
					C	Ranunculus_sp	0	19
					C	Ranunculus_sp	0	19
					C	Trifolium_pratense	0	15
					C	Trifolium_pratense	0	15
					C	Trifolium_pratense	0	15
					T	Cirsium_oleraceum	7	4
					T	Cirsium_oleraceum	1	4
					T	Cirsium_oleraceum	22	4
					T	Crepis_sp	1	16
					T	Crepis_sp	1	16
					T	Crepis_sp	0	16
					T	Galium_sp	0	14
					T	Galium_sp	1	14
					T	Galium_sp	0	14
					T	Geranium_sp	0	11
					T	Geranium_sp	0	11
					T	Geranium_sp	0	11
					T	Geranium_sylvaticum	0	9
					T	Geranium_sylvaticum	0	9
					T	Geranium_sylvaticum	0	9
					T	Lotus_corniculatus	0	13
					T	Lotus_corniculatus	0	13
					T	Lotus_corniculatus	0	13
					T	Ranunculus_sp	0	19
					T	Ranunculus_sp	1	19
					T	Ranunculus_sp	0	19
					T	Rubus_sp	0	20
					T	Rubus_sp	0	20
					T	Rubus_sp	0	20
					T	Stachys_sp	0	10
					T	Stachys_sp	0	10
					T	Stachys_sp	0	10
					C	Angelica_sylvestris	4	5
					C	Angelica_sylvestris	25	5
					C	Angelica_sylvestris	1	5
					C	Centaurea_sp	0	17
					C	Centaurea_sp	0	17
					C	Centaurea_sp	0	17
					C	Cirsium_oleraceum	6	4
					C	Cirsium_oleraceum	6	4
					C	Cirsium_oleraceum	29	4
					C	Galium_sp	0	14
					C	Galium_sp	1	14
					C	Galium_sp	0	14
					C	Geranium_sp	0	11
					C	Geranium_sp	0	11
					C	Geranium_sp	0	11
					C	Geranium_sylvaticum	0	9
					C	Geranium_sylvaticum	2	9
					C	Geranium_sylvaticum	0	9
					C	Heracleum_sphondylium	0	6
					C	Heracleum_sphondylium	15	6
					C	Heracleum_sphondylium	2	6
					C	Knautia_dipsacifolia	0	8
					C	Knautia_dipsacifolia	4	8
					C	Knautia_dipsacifolia	0	8
					C	Ranunculus_sp	0	19
					C	Ranunculus_sp	0	19
					C	Ranunculus_sp	0	19
					T	Cirsium_oleraceum	5	4
					T	Cirsium_oleraceum	4	4
					T	Cirsium_oleraceum	125	4
					T	Crepis_sp	0	16
					T	Crepis_sp	0	16
					T	Crepis_sp	0	16
					T	Epilobium_sp	0	7
					T	Epilobium_sp	0	7
					T	Epilobium_sp	0	7
					T	Galium_sp	0	14
					T	Galium_sp	0	14
					T	Galium_sp	0	14
					T	Geranium_sp	0	11
					T	Geranium_sp	0	11
					T	Geranium_sp	0	11
					T	Geranium_sylvaticum	0	9
					T	Geranium_sylvaticum	0	9
					T	Geranium_sylvaticum	0	9
					T	Knautia_dipsacifolia	0	8
					T	Knautia_dipsacifolia	0	8
					T	Knautia_dipsacifolia	0	8
					T	Ranunculus_sp	0	19
					T	Ranunculus_sp	0	19
					T	Ranunculus_sp	0	19
					T	Trifolium_pratense	0	15
					T	Trifolium_pratense	0	15
					T	Trifolium_pratense	0	15
					T	Valeriana_officinalis_aggr.	0	2
					T	Valeriana_officinalis_aggr.	1	2
					T	Valeriana_officinalis_aggr.	0	2
					C	Angelica_sylvestris	2	5
					C	Angelica_sylvestris	0	5
					C	Angelica_sylvestris	0	5
					C	Centaurea_sp	0	17
					C	Centaurea_sp	0	17
					C	Centaurea_sp	1	17
					C	Cirsium_oleraceum	0	4
					C	Cirsium_oleraceum	5	4
					C	Cirsium_oleraceum	32	4
					C	Galium_sp	0	14
					C	Galium_sp	0	14
					C	Galium_sp	0	14
					C	Geranium_sp	0	11
					C	Geranium_sp	0	11
					C	Geranium_sp	0	11
					C	Geranium_sylvaticum	0	9
					C	Geranium_sylvaticum	2	9
					C	Geranium_sylvaticum	0	9
					C	Heracleum_sphondylium	0	6
					C	Heracleum_sphondylium	10	6
					C	Heracleum_sphondylium	1	6
					C	Knautia_dipsacifolia	0	8
					C	Knautia_dipsacifolia	1	8
					C	Knautia_dipsacifolia	2	8
					T	Cirsium_oleraceum	1	4
					T	Cirsium_oleraceum	1	4
					T	Cirsium_oleraceum	40	4
					T	Epilobium_sp	0	7
					T	Epilobium_sp	0	7
					T	Epilobium_sp	0	7
					T	Galium_sp	0	14
					T	Galium_sp	0	14
					T	Galium_sp	0	14
					T	Geranium_sylvaticum	0	9
					T	Geranium_sylvaticum	0	9
					T	Geranium_sylvaticum	0	9
					T	Trifolium_pratense	0	15
					T	Trifolium_pratense	0	15
					T	Trifolium_pratense	0	15
					T	Valeriana_officinalis_aggr.	0	2
					T	Valeriana_officinalis_aggr.	0	2
					T	Valeriana_officinalis_aggr.	0	2
					C	Centaurea_sp	0	17
					C	Centaurea_sp	1	17
					C	Centaurea_sp	0	17
					C	Cirsium_oleraceum	0	4
					C	Cirsium_oleraceum	13	4
					C	Cirsium_oleraceum	24	4
					C	Epilobium_sp	0	7
					C	Epilobium_sp	0	7
					C	Epilobium_sp	0	7
					C	Galium_sp	0	14
					C	Galium_sp	1	14
					C	Galium_sp	0	14
					C	Geranium_sp	0	11
					C	Geranium_sp	0	11
					C	Geranium_sp	0	11
					C	Geranium_sylvaticum	0	9
					C	Geranium_sylvaticum	1	9
					C	Geranium_sylvaticum	0	9
					C	Heracleum_sphondylium	0	6
					C	Heracleum_sphondylium	1	6
					C	Heracleum_sphondylium	0	6
					C	Knautia_dipsacifolia	0	8
					C	Knautia_dipsacifolia	0	8
					C	Knautia_dipsacifolia	0	8
					C	Rubus_sp	0	20
					C	Rubus_sp	0	20
					C	Rubus_sp	0	20
					T	Cirsium_oleraceum	1	4
					T	Cirsium_oleraceum	2	4
					T	Cirsium_oleraceum	38	4
					T	Epilobium_sp	0	7
					T	Epilobium_sp	0	7
					T	Epilobium_sp	0	7
					T	Galium_sp	0	14
					T	Galium_sp	0	14
					T	Galium_sp	0	14
					T	Geranium_sp	0	11
					T	Geranium_sp	0	11
					T	Geranium_sp	0	11
					T	Geranium_sylvaticum	0	9
					T	Geranium_sylvaticum	0	9
					T	Geranium_sylvaticum	0	9
					T	Knautia_dipsacifolia	0	8
					T	Knautia_dipsacifolia	0	8
					T	Knautia_dipsacifolia	0	8
					T	Rubus_sp	0	20
					T	Rubus_sp	0	20
					T	Rubus_sp	0	20
					T	Trifolium_pratense	0	15
					T	Trifolium_pratense	0	15
					T	Trifolium_pratense	0	15
					C	Angelica_sylvestris	0	5
					C	Angelica_sylvestris	1	5
					C	Angelica_sylvestris	0	5
					C	Centaurea_sp	1	17
					C	Centaurea_sp	1	17
					C	Centaurea_sp	0	17
					C	Cirsium_oleraceum	2	4
					C	Cirsium_oleraceum	3	4
					C	Cirsium_oleraceum	10	4
					C	Crepis_sp	0	16
					C	Crepis_sp	1	16
					C	Crepis_sp	0	16
					C	Galium_sp	0	14
					C	Galium_sp	0	14
					C	Galium_sp	0	14
					C	Geranium_sp	0	11
					C	Geranium_sp	0	11
					C	Geranium_sp	0	11
					C	Geranium_sylvaticum	0	9
					C	Geranium_sylvaticum	0	9
					C	Geranium_sylvaticum	0	9
					C	Knautia_dipsacifolia	1	8
					C	Knautia_dipsacifolia	10	8
					C	Knautia_dipsacifolia	1	8
					C	Lotus_corniculatus	0	13
					C	Lotus_corniculatus	0	13
					C	Lotus_corniculatus	0	13
					C	Ranunculus_sp	0	19
					C	Ranunculus_sp	0	19
					C	Ranunculus_sp	0	19
					C	Trifolium_pratense	0	15
					C	Trifolium_pratense	0	15
					C	Trifolium_pratense	0	15
					T	Cirsium_oleraceum	2	4
					T	Cirsium_oleraceum	11	4
					T	Cirsium_oleraceum	29	4
					T	Galium_sp	0	14
					T	Galium_sp	0	14
					T	Galium_sp	0	14
					T	Geranium_sylvaticum	0	9
					T	Geranium_sylvaticum	0	9
					T	Geranium_sylvaticum	0	9
					T	Knautia_dipsacifolia	0	8
					T	Knautia_dipsacifolia	0	8
					T	Knautia_dipsacifolia	0	8
					T	Valeriana_officinalis_aggr.	0	2
					T	Valeriana_officinalis_aggr.	1	2
					T	Valeriana_officinalis_aggr.	0	2
					C	Crepis_sp	0	16
					C	Crepis_sp	0	16
					C	Crepis_sp	1	16
					C	Galium_sp	0	14
					C	Galium_sp	0	14
					C	Galium_sp	0	14
					C	Geranium_molle	0	18
					C	Geranium_molle	0	18
					C	Geranium_molle	0	18
					C	Geranium_sp	0	11
					C	Geranium_sp	0	11
					C	Geranium_sp	6	11
					C	Lotus_corniculatus	0	13
					C	Lotus_corniculatus	1	13
					C	Lotus_corniculatus	2	13
					C	Ranunculus_sp	2	19
					C	Ranunculus_sp	0	19
					C	Ranunculus_sp	2	19
					C	Rubus_sp	0	20
					C	Rubus_sp	0	20
					C	Rubus_sp	2	20
					C	Trifolium_pratense	0	15
					C	Trifolium_pratense	0	15
					C	Trifolium_pratense	16	15
					T	Geranium_sp	0	11
					T	Geranium_sp	1	11
					T	Geranium_sp	2	11
					T	Leontodon_sp	0	12
					T	Leontodon_sp	0	12
					T	Leontodon_sp	0	12
					T	Lotus_corniculatus	0	13
					T	Lotus_corniculatus	0	13
					T	Lotus_corniculatus	0	13
					T	Ranunculus_sp	1	19
					T	Ranunculus_sp	0	19
					T	Ranunculus_sp	0	19
					T	Rubus_sp	0	20
					T	Rubus_sp	0	20
					T	Rubus_sp	7	20
					T	Stachys_sp	0	10
					T	Stachys_sp	0	10
					T	Stachys_sp	1	10
					T	Trifolium_pratense	1	15
					T	Trifolium_pratense	0	15
					T	Trifolium_pratense	0	15
					C	Epilobium_sp	0	7
					C	Epilobium_sp	0	7
					C	Epilobium_sp	0	7
					C	Galium_sp	0	14
					C	Galium_sp	0	14
					C	Galium_sp	0	14
					C	Geranium_molle	0	18
					C	Geranium_molle	0	18
					C	Geranium_molle	0	18
					C	Geranium_sp	0	11
					C	Geranium_sp	0	11
					C	Geranium_sp	11	11
					C	Leontodon_sp	1	12
					C	Leontodon_sp	0	12
					C	Leontodon_sp	0	12
					C	Lotus_corniculatus	0	13
					C	Lotus_corniculatus	0	13
					C	Lotus_corniculatus	2	13
					C	Ranunculus_sp	0	19
					C	Ranunculus_sp	0	19
					C	Ranunculus_sp	0	19
					C	Rubus_sp	0	20
					C	Rubus_sp	0	20
					C	Rubus_sp	10	20
					C	Trifolium_pratense	0	15
					C	Trifolium_pratense	0	15
					C	Trifolium_pratense	10	15
					T	Epilobium_sp	2	7
					T	Epilobium_sp	20	7
					T	Epilobium_sp	6	7
					T	Geranium_sp	0	11
					T	Geranium_sp	0	11
					T	Geranium_sp	2	11
					T	Leontodon_sp	0	12
					T	Leontodon_sp	0	12
					T	Leontodon_sp	1	12
					T	Lotus_corniculatus	0	13
					T	Lotus_corniculatus	0	13
					T	Lotus_corniculatus	1	13
					T	Rubus_sp	1	20
					T	Rubus_sp	0	20
					T	Rubus_sp	4	20
					T	Stachys_sp	0	10
					T	Stachys_sp	0	10
					T	Stachys_sp	0	10
					T	Trifolium_pratense	0	15
					T	Trifolium_pratense	0	15
					T	Trifolium_pratense	0	15
					C	Cirsium_oleraceum	0	4
					C	Cirsium_oleraceum	0	4
					C	Cirsium_oleraceum	0	4
					C	Epilobium_sp	0	7
					C	Epilobium_sp	0	7
					C	Epilobium_sp	0	7
					C	Galium_sp	0	14
					C	Galium_sp	0	14
					C	Galium_sp	0	14
					C	Geranium_molle	0	18
					C	Geranium_molle	0	18
					C	Geranium_molle	0	18
					C	Geranium_sp	0	11
					C	Geranium_sp	1	11
					C	Geranium_sp	3	11
					C	Knautia_dipsacifolia	0	8
					C	Knautia_dipsacifolia	1	8
					C	Knautia_dipsacifolia	1	8
					C	Leontodon_sp	0	12
					C	Leontodon_sp	0	12
					C	Leontodon_sp	0	12
					C	Lotus_corniculatus	0	13
					C	Lotus_corniculatus	0	13
					C	Lotus_corniculatus	6	13
					C	Rubus_sp	0	20
					C	Rubus_sp	0	20
					C	Rubus_sp	0	20
					C	Stachys_sp	0	10
					C	Stachys_sp	0	10
					C	Stachys_sp	0	10
					C	Trifolium_pratense	0	15
					C	Trifolium_pratense	0	15
					C	Trifolium_pratense	3	15
					C	Valeriana_officinalis_aggr.	0	2
					C	Valeriana_officinalis_aggr.	9	2
					C	Valeriana_officinalis_aggr.	2	2
					T	Epilobium_sp	0	7
					T	Epilobium_sp	0	7
					T	Epilobium_sp	0	7
					T	Galium_sp	0	14
					T	Galium_sp	0	14
					T	Galium_sp	0	14
					T	Geranium_sp	0	11
					T	Geranium_sp	0	11
					T	Geranium_sp	0	11
					T	Knautia_dipsacifolia	0	8
					T	Knautia_dipsacifolia	2	8
					T	Knautia_dipsacifolia	0	8
					T	Leontodon_sp	0	12
					T	Leontodon_sp	0	12
					T	Leontodon_sp	0	12
					T	Lotus_corniculatus	0	13
					T	Lotus_corniculatus	0	13
					T	Lotus_corniculatus	0	13
					T	Rubus_sp	0	20
					T	Rubus_sp	0	20
					T	Rubus_sp	0	20
					T	Stachys_sp	0	10
					T	Stachys_sp	0	10
					T	Stachys_sp	3	10
					T	Trifolium_pratense	0	15
					T	Trifolium_pratense	0	15
					T	Trifolium_pratense	0	15
					T	Valeriana_officinalis_aggr.	0	2
					T	Valeriana_officinalis_aggr.	0	2
					T	Valeriana_officinalis_aggr.	0	2
					C	Cirsium_oleraceum	0	4
					C	Cirsium_oleraceum	0	4
					C	Cirsium_oleraceum	2	4
					C	Daucus_carota	0	21
					C	Daucus_carota	0	21
					C	Daucus_carota	0	21
					C	Epilobium_sp	0	7
					C	Epilobium_sp	1	7
					C	Epilobium_sp	0	7
					C	Galium_sp	0	14
					C	Galium_sp	0	14
					C	Galium_sp	0	14
					C	Geranium_sp	0	11
					C	Geranium_sp	0	11
					C	Geranium_sp	0	11
					C	Knautia_dipsacifolia	2	8
					C	Knautia_dipsacifolia	2	8
					C	Knautia_dipsacifolia	0	8
					C	Lotus_corniculatus	0	13
					C	Lotus_corniculatus	0	13
					C	Lotus_corniculatus	0	13
					C	Rubus_sp	0	20
					C	Rubus_sp	1	20
					C	Rubus_sp	1	20
					C	Stachys_sp	0	10
					C	Stachys_sp	2	10
					C	Stachys_sp	0	10
					C	Trifolium_pratense	0	15
					C	Trifolium_pratense	0	15
					C	Trifolium_pratense	1	15
					C	Valeriana_officinalis_aggr.	1	2
					C	Valeriana_officinalis_aggr.	12	2
					C	Valeriana_officinalis_aggr.	0	2
					T	Cirsium_oleraceum	0	4
					T	Cirsium_oleraceum	0	4
					T	Cirsium_oleraceum	0	4
					T	Epilobium_sp	1	7
					T	Epilobium_sp	0	7
					T	Epilobium_sp	0	7
					T	Geranium_sp	0	11
					T	Geranium_sp	0	11
					T	Geranium_sp	0	11
					T	Heracleum_sphondylium	0	6
					T	Heracleum_sphondylium	5	6
					T	Heracleum_sphondylium	0	6
					T	Knautia_dipsacifolia	0	8
					T	Knautia_dipsacifolia	13	8
					T	Knautia_dipsacifolia	1	8
					T	Rubus_sp	0	20
					T	Rubus_sp	0	20
					T	Rubus_sp	0	20
					T	Stachys_sp	0	10
					T	Stachys_sp	0	10
					T	Stachys_sp	0	10
					C	Cirsium_oleraceum	0	4
					C	Cirsium_oleraceum	2	4
					C	Cirsium_oleraceum	1	4
					C	Daucus_carota	0	21
					C	Daucus_carota	0	21
					C	Daucus_carota	0	21
					C	Epilobium_sp	0	7
					C	Epilobium_sp	1	7
					C	Epilobium_sp	0	7
					C	Galium_sp	0	14
					C	Galium_sp	1	14
					C	Galium_sp	0	14
					C	Geranium_sp	0	11
					C	Geranium_sp	0	11
					C	Geranium_sp	0	11
					C	Knautia_dipsacifolia	0	8
					C	Knautia_dipsacifolia	1	8
					C	Knautia_dipsacifolia	0	8
					C	Lotus_corniculatus	0	13
					C	Lotus_corniculatus	0	13
					C	Lotus_corniculatus	0	13
					C	Rubus_sp	0	20
					C	Rubus_sp	1	20
					C	Rubus_sp	0	20
					C	Stachys_sp	0	10
					C	Stachys_sp	0	10
					C	Stachys_sp	0	10
					C	Trifolium_pratense	0	15
					C	Trifolium_pratense	0	15
					C	Trifolium_pratense	0	15
					C	Valeriana_officinalis_aggr.	0	2
					C	Valeriana_officinalis_aggr.	7	2
					C	Valeriana_officinalis_aggr.	1	2
					T	Angelica_sylvestris	0	5
					T	Angelica_sylvestris	2	5
					T	Angelica_sylvestris	0	5
					T	Cirsium_oleraceum	0	4
					T	Cirsium_oleraceum	0	4
					T	Cirsium_oleraceum	0	4
					T	Crepis_sp	0	16
					T	Crepis_sp	0	16
					T	Crepis_sp	0	16
					T	Epilobium_sp	0	7
					T	Epilobium_sp	0	7
					T	Epilobium_sp	0	7
					T	Geranium_sp	0	11
					T	Geranium_sp	0	11
					T	Geranium_sp	0	11
					T	Heracleum_sphondylium	0	6
					T	Heracleum_sphondylium	3	6
					T	Heracleum_sphondylium	0	6
					T	Knautia_dipsacifolia	0	8
					T	Knautia_dipsacifolia	7	8
					T	Knautia_dipsacifolia	6	8
					T	Lotus_corniculatus	0	13
					T	Lotus_corniculatus	0	13
					T	Lotus_corniculatus	0	13
					T	Rubus_sp	0	20
					T	Rubus_sp	2	20
					T	Rubus_sp	0	20
					T	Stachys_sp	0	10
					T	Stachys_sp	0	10
					T	Stachys_sp	0	10
					T	Trifolium_pratense	0	15
					T	Trifolium_pratense	0	15
					T	Trifolium_pratense	0	15
					C	Cirsium_oleraceum	0	4
					C	Cirsium_oleraceum	0	4
					C	Cirsium_oleraceum	2	4
					C	Crepis_sp	0	16
					C	Crepis_sp	0	16
					C	Crepis_sp	0	16
					C	Daucus_carota	0	21
					C	Daucus_carota	0	21
					C	Daucus_carota	0	21
					C	Epilobium_sp	0	7
					C	Epilobium_sp	1	7
					C	Epilobium_sp	1	7
					C	Galium_sp	0	14
					C	Galium_sp	0	14
					C	Galium_sp	0	14
					C	Knautia_dipsacifolia	0	8
					C	Knautia_dipsacifolia	2	8
					C	Knautia_dipsacifolia	1	8
					C	Lotus_corniculatus	0	13
					C	Lotus_corniculatus	0	13
					C	Lotus_corniculatus	0	13
					C	Rubus_sp	0	20
					C	Rubus_sp	0	20
					C	Rubus_sp	2	20
					C	Trifolium_pratense	0	15
					C	Trifolium_pratense	0	15
					C	Trifolium_pratense	5	15
					C	Valeriana_officinalis_aggr.	0	2
					C	Valeriana_officinalis_aggr.	1	2
					C	Valeriana_officinalis_aggr.	0	2
					T	Angelica_sylvestris	0	5
					T	Angelica_sylvestris	0	5
					T	Angelica_sylvestris	0	5
					T	Cirsium_oleraceum	0	4
					T	Cirsium_oleraceum	0	4
					T	Cirsium_oleraceum	0	4
					T	Epilobium_sp	0	7
					T	Epilobium_sp	0	7
					T	Epilobium_sp	0	7
					T	Galium_sp	0	14
					T	Galium_sp	0	14
					T	Galium_sp	0	14
					T	Geranium_sp	0	11
					T	Geranium_sp	0	11
					T	Geranium_sp	0	11
					T	Knautia_dipsacifolia	0	8
					T	Knautia_dipsacifolia	0	8
					T	Knautia_dipsacifolia	0	8
					T	Leontodon_sp	0	12
					T	Leontodon_sp	0	12
					T	Leontodon_sp	0	12
					T	Rubus_sp	0	20
					T	Rubus_sp	0	20
					T	Rubus_sp	0	20
					C	Rubus_sp	0	20
					C	Rubus_sp	0	20
					C	Rubus_sp	0	20
					T	Galium_sp	0	14
					T	Galium_sp	0	14
					T	Galium_sp	0	14
					T	Geranium_sp	0	11
					T	Geranium_sp	2	11
					T	Geranium_sp	1	11
					T	Leontodon_sp	0	12
					T	Leontodon_sp	2	12
					T	Leontodon_sp	1	12
					T	Ranunculus_sp	9	19
					T	Ranunculus_sp	42	19
					T	Ranunculus_sp	5	19
					T	Rubus_sp	0	20
					T	Rubus_sp	0	20
					T	Rubus_sp	0	20
					T	Trifolium_pratense	0	15
					T	Trifolium_pratense	0	15
					T	Trifolium_pratense	0	15
					C	Epilobium_sp	0	7
					C	Epilobium_sp	0	7
					C	Epilobium_sp	0	7
					C	Rubus_sp	0	20
					C	Rubus_sp	0	20
					C	Rubus_sp	0	20
					T	Crepis_sp	0	16
					T	Crepis_sp	0	16
					T	Crepis_sp	0	16
					T	Epilobium_sp	0	7
					T	Epilobium_sp	0	7
					T	Epilobium_sp	0	7
					T	Geranium_sp	0	11
					T	Geranium_sp	1	11
					T	Geranium_sp	4	11
					T	Leontodon_sp	0	12
					T	Leontodon_sp	1	12
					T	Leontodon_sp	0	12
					T	Lotus_corniculatus	0	13
					T	Lotus_corniculatus	0	13
					T	Lotus_corniculatus	0	13
					T	Ranunculus_sp	2	19
					T	Ranunculus_sp	23	19
					T	Ranunculus_sp	4	19
					T	Rubus_sp	1	20
					T	Rubus_sp	0	20
					T	Rubus_sp	1	20
					T	Stachys_sp	0	10
					T	Stachys_sp	0	10
					T	Stachys_sp	0	10
					T	Trifolium_pratense	0	15
					T	Trifolium_pratense	0	15
					T	Trifolium_pratense	0	15
					C	Cirsium_oleraceum	0	4
					C	Cirsium_oleraceum	0	4
					C	Cirsium_oleraceum	0	4
					C	Filipendula_ulmaria	1	3
					C	Filipendula_ulmaria	31	3
					C	Filipendula_ulmaria	7	3
					C	Knautia_dipsacifolia	0	8
					C	Knautia_dipsacifolia	1	8
					C	Knautia_dipsacifolia	1	8
					C	Lotus_corniculatus	0	13
					C	Lotus_corniculatus	0	13
					C	Lotus_corniculatus	0	13
					C	Rubus_sp	0	20
					C	Rubus_sp	0	20
					C	Rubus_sp	1	20
					C	Valeriana_officinalis_aggr.	0	2
					C	Valeriana_officinalis_aggr.	0	2
					C	Valeriana_officinalis_aggr.	0	2
					T	Cirsium_oleraceum	0	4
					T	Cirsium_oleraceum	0	4
					T	Cirsium_oleraceum	0	4
					T	Crepis_sp	0	16
					T	Crepis_sp	0	16
					T	Crepis_sp	0	16
					T	Epilobium_sp	0	7
					T	Epilobium_sp	0	7
					T	Epilobium_sp	0	7
					T	Filipendula_ulmaria	4	3
					T	Filipendula_ulmaria	2	3
					T	Filipendula_ulmaria	0	3
					T	Geranium_sp	0	11
					T	Geranium_sp	0	11
					T	Geranium_sp	0	11
					T	Knautia_dipsacifolia	6	8
					T	Knautia_dipsacifolia	10	8
					T	Knautia_dipsacifolia	3	8
					T	Leontodon_sp	0	12
					T	Leontodon_sp	0	12
					T	Leontodon_sp	0	12
					T	Lotus_corniculatus	0	13
					T	Lotus_corniculatus	0	13
					T	Lotus_corniculatus	0	13
					T	Rubus_sp	4	20
					T	Rubus_sp	1	20
					T	Rubus_sp	8	20
					T	Stachys_sp	0	10
					T	Stachys_sp	0	10
					T	Stachys_sp	0	10
					T	Trifolium_pratense	1	15
					T	Trifolium_pratense	0	15
					T	Trifolium_pratense	3	15
					T	Valeriana_officinalis_aggr.	1	2
					T	Valeriana_officinalis_aggr.	4	2
					T	Valeriana_officinalis_aggr.	0	2
					C	Angelica_sylvestris	1	5
					C	Angelica_sylvestris	0	5
					C	Angelica_sylvestris	0	5
					C	Cirsium_oleraceum	0	4
					C	Cirsium_oleraceum	2	4
					C	Cirsium_oleraceum	3	4
					C	Epilobium_sp	0	7
					C	Epilobium_sp	0	7
					C	Epilobium_sp	0	7
					C	Filipendula_ulmaria	0	3
					C	Filipendula_ulmaria	8	3
					C	Filipendula_ulmaria	1	3
					C	Knautia_dipsacifolia	0	8
					C	Knautia_dipsacifolia	1	8
					C	Knautia_dipsacifolia	0	8
					C	Valeriana_officinalis_aggr.	0	2
					C	Valeriana_officinalis_aggr.	3	2
					C	Valeriana_officinalis_aggr.	0	2
					T	Angelica_sylvestris	2	5
					T	Angelica_sylvestris	5	5
					T	Angelica_sylvestris	2	5
					T	Cirsium_oleraceum	0	4
					T	Cirsium_oleraceum	0	4
					T	Cirsium_oleraceum	1	4
					T	Crepis_sp	0	16
					T	Crepis_sp	0	16
					T	Crepis_sp	0	16
					T	Geranium_sp	0	11
					T	Geranium_sp	0	11
					T	Geranium_sp	0	11
					T	Knautia_dipsacifolia	0	8
					T	Knautia_dipsacifolia	0	8
					T	Knautia_dipsacifolia	0	8
					T	Lotus_corniculatus	0	13
					T	Lotus_corniculatus	0	13
					T	Lotus_corniculatus	0	13
					T	Rubus_sp	0	20
					T	Rubus_sp	0	20
					T	Rubus_sp	0	20
					T	Stachys_sp	0	10
					T	Stachys_sp	0	10
					T	Stachys_sp	0	10
					T	Trifolium_pratense	0	15
					T	Trifolium_pratense	0	15
					T	Trifolium_pratense	0	15
					T	Valeriana_officinalis_aggr.	0	2
					T	Valeriana_officinalis_aggr.	0	2
					T	Valeriana_officinalis_aggr.	0	2
					C	Angelica_sylvestris	4	5
					C	Angelica_sylvestris	20	5
					C	Angelica_sylvestris	0	5
					C	Cirsium_oleraceum	0	4
					C	Cirsium_oleraceum	0	4
					C	Cirsium_oleraceum	14	4
					C	Epilobium_sp	0	7
					C	Epilobium_sp	1	7
					C	Epilobium_sp	0	7
					C	Filipendula_ulmaria	0	3
					C	Filipendula_ulmaria	1	3
					C	Filipendula_ulmaria	0	3
					C	Knautia_dipsacifolia	0	8
					C	Knautia_dipsacifolia	0	8
					C	Knautia_dipsacifolia	0	8
					C	Valeriana_officinalis_aggr.	0	2
					C	Valeriana_officinalis_aggr.	0	2
					C	Valeriana_officinalis_aggr.	0	2
					T	Angelica_sylvestris	6	5
					T	Angelica_sylvestris	5	5
					T	Angelica_sylvestris	3	5
					T	Cirsium_oleraceum	0	4
					T	Cirsium_oleraceum	0	4
					T	Cirsium_oleraceum	0	4
					T	Epilobium_sp	0	7
					T	Epilobium_sp	0	7
					T	Epilobium_sp	0	7
					T	Geranium_sp	0	11
					T	Geranium_sp	0	11
					T	Geranium_sp	0	11
					T	Knautia_dipsacifolia	0	8
					T	Knautia_dipsacifolia	0	8
					T	Knautia_dipsacifolia	1	8
					T	Lotus_corniculatus	0	13
					T	Lotus_corniculatus	0	13
					T	Lotus_corniculatus	0	13
					T	Rubus_sp	0	20
					T	Rubus_sp	0	20
					T	Rubus_sp	0	20
					T	Stachys_sp	0	10
					T	Stachys_sp	0	10
					T	Stachys_sp	0	10
					T	Trifolium_pratense	0	15
					T	Trifolium_pratense	0	15
					T	Trifolium_pratense	0	15
					C	Angelica_sylvestris	2	5
					C	Angelica_sylvestris	27	5
					C	Angelica_sylvestris	1	5
					C	Cirsium_oleraceum	0	4
					C	Cirsium_oleraceum	7	4
					C	Cirsium_oleraceum	19	4
					C	Epilobium_sp	0	7
					C	Epilobium_sp	0	7
					C	Epilobium_sp	0	7
					C	Filipendula_ulmaria	1	3
					C	Filipendula_ulmaria	2	3
					C	Filipendula_ulmaria	0	3
					C	Knautia_dipsacifolia	0	8
					C	Knautia_dipsacifolia	0	8
					C	Knautia_dipsacifolia	0	8
					C	Valeriana_officinalis_aggr.	0	2
					C	Valeriana_officinalis_aggr.	0	2
					C	Valeriana_officinalis_aggr.	0	2
					T	Angelica_sylvestris	2	5
					T	Angelica_sylvestris	20	5
					T	Angelica_sylvestris	1	5
					T	Cirsium_oleraceum	0	4
					T	Cirsium_oleraceum	0	4
					T	Cirsium_oleraceum	3	4
					T	Crepis_sp	0	16
					T	Crepis_sp	0	16
					T	Crepis_sp	0	16
					T	Epilobium_sp	0	7
					T	Epilobium_sp	0	7
					T	Epilobium_sp	0	7
					T	Geranium_sp	0	11
					T	Geranium_sp	0	11
					T	Geranium_sp	0	11
					T	Knautia_dipsacifolia	0	8
					T	Knautia_dipsacifolia	4	8
					T	Knautia_dipsacifolia	0	8
					T	Lotus_corniculatus	0	13
					T	Lotus_corniculatus	0	13
					T	Lotus_corniculatus	0	13
					T	Rubus_sp	0	20
					T	Rubus_sp	1	20
					T	Rubus_sp	1	20
					T	Stachys_sp	0	10
					T	Stachys_sp	0	10
					T	Stachys_sp	0	10
					T	Trifolium_pratense	0	15
					T	Trifolium_pratense	0	15
					T	Trifolium_pratense	0	15

## Sheet: Figure S2
site	distance	Mean
T4	0	86.8417
T4	1	67.923
T4	2	58.3959
T4	3	37.7455
T4	4	26.2789
T4	5	18.8955
T4	6	12.4806
T4	7	8.74171
T4	8	5.02615
T4	9	3.6748
T4	10	2.60399
T4	11	1.36024
T4	12	0.795424
T4	13	0.562159
T4	14	0.306208
T4	15	0.243801
T4	16	0.176414
T4	17	0.142422
T4	18	0.0715728
T4	19	0.0596854
T4	20	0.0494429
T4	21	0.0407685
T4	22	0.0235146
T4	23	0.0251367
T4	24	0.0216753
T4	25	0.0149944
T4	26	0.0125738
T4	27	0.0134683
T4	28	0.0100894
T4	29	0.0062915
T4	30	0.00562
T4	31	0.00515818
T4	32	0.00465923
T4	33	0.0029775
T4	34	0.003516
T4	35	0.00264643
T4	40	0.00224083
T4	45	0.00136077
T4	50	0.00118846
T4	55	0.00104777
T4	60	0.00089475
T5	0	93.7401
T5	1	85.647
T5	2	77.4174
T5	3	68.9314
T5	4	54.1293
T5	5	38.9023
T5	6	31.7486
T5	13	4.25202
T5	14	3.0451
T5	15	1.97297
T5	16	1.06672
T5	17	0.39658
T5	18	0.217477
T5	19	0.167962
T5	20	0.119605
T5	21	0.076759
T5	22	0.0609333
T5	23	0.040806
T5	24	0.0354955
T5	25	0.035849
T5	26	0.0250155
T5	27	0.02077
T5	28	0.0165233
T5	29	0.0146655
T5	30	0.0131836
T5	31	0.0112842
T5	32	0.0108344
T5	33	0.00988691
T5	34	0.00717673
T5	35	0.00466167
T5	40	0.00343154
T5	45	0.00206
T5	50	0.00190455
T5	55	0.00128667
T5	60	0.00112917
T6	0	63.532
T6	1	61.504
T6	2	47.672
T6	3	39.428
T6	4	31.511
T6	5	25.854
T6	6	20.202
T6	8	12.851
T6	10	7.7335
T6	12	6.5172
T6	14	4.2197
T6	16	3.2392
T6	18	1.9344
T6	20	1.8182
T6	25	0.28886
T6	30	0.42017
T6	35	0.22319
T6	40	0.10938
T6	45	0.04957
T6	50	0.02842

## Sheet: Table 1
	Sum of squares	d.f.	F value	P value
Plant species	80.846	20	15.08	<0.001
Treatment	0.27	1	1.01	0.316
Pollinator group	32.904	2	61.36	<0.001
Plant abundance	124.247	1	463.44	<0.001
Plant species:Treatment	12.149	20	2.27	<0.01
Plant species:Pollinator group	113.564	40	10.59	<0.001
Treatment:Pollinator group	0.334	2	0.62	0.536
Plant species:Treatment:Pollinator group	17.496	40	1.63	0.008

## Sheet: Table S1
Site pair	Treatment	North	East	Number of samplings
1	Dark	46.6683	7.61394	6
2	Dark	46.6435	7.5676	6
3	Dark	46.6254	7.56152	6
4	Dark	46.6087	7.521	7
5	Dark	46.7923	7.40605	6
6	Dark	46.7799	7.47612	6
1	Illuminated	46.6632	7.61897	6
2	Illuminated	46.652	7.57425	6
3	Illuminated	46.6093	7.55803	6
4	Illuminated	46.6227	7.54794	7
5	Illuminated	46.7977	7.40443	6
6	Illuminated	46.7825	7.4601	6

## Sheet: table S2
	Estimate	St. error	d.f.	T value
Intercept	0.685	0.151	1755.97	4.5
Centaurea sp.	-0.436	0.248	1740.04	-1.8
Cirsium oleraceum	-0.324	0.18	1728.66	-1.8
Crepis sp.	-0.788	0.229	1739.89	-3.4
Daucus carota	-0.438	0.248	1743.38	-1.8
Epilobium sp.	-0.452	0.189	1737.74	-2.4
Erigeron annuus s.l.	-0.306	0.248	1740.44	-1.2
Filipendula ulmaria	-0.263	0.26	1730.3	-1
Galium sp.	-0.705	0.183	1742.18	-3.9
Geranium molle	-0.386	0.279	1750.45	-1.4
Geranium sp.	-0.542	0.183	1738.46	-3
Geranium sylvaticum	-0.621	0.26	1739.32	-2.4
Heracleum sphondylium	-0.526	0.26	1736.46	-2
Knautia dipsacifolia	-0.499	0.205	1732.31	-2.4
Leontodon sp.	-0.415	0.217	1743.82	-1.9
Lotus corniculatus	-0.715	0.187	1743.07	-3.8
Ranunculus sp.	-0.327	0.218	1747.48	-1.5
Rubus sp.	-0.653	0.182	1743.98	-3.6
Stachys sp.	-0.463	0.213	1738.96	-2.2
Trifolium pratense	-0.806	0.185	1741.38	-4.4
Valeriana officinalis aggr.	-0.467	0.208	1730.78	-2.2
Treatment	-0.139	0.222	1732.64	-0.6
Diptera	1.061	0.211	1716.61	5
Hymenoptera	-0.567	0.211	1716.61	-2.7
Plant abundance	0.301	0.014	1614.14	21.5
Centaurea sp.:Treatment	-0.055	0.349	1731.95	-0.2
Cirsium oleraceum:Treatment	-0.081	0.265	1728.82	-0.3
Crepis sp.:Treatment	0.478	0.315	1738.43	1.5
Daucus carota:Treatment	0.28	0.351	1734.71	0.8
Epilobium sp.:Treatment	0.12	0.28	1734.81	0.4
Erigeron annuus s.l.:Treatment	-0.324	0.343	1730.12	-0.9
Filipendula ulmaria:Treatment	0.037	0.365	1736.17	0.1
Galium sp.:Treatment	0.126	0.272	1731.78	0.5
Geranium molle:Treatment	0.349	0.399	1747.15	0.9
Geranium sp.:Treatment	0.163	0.263	1726.65	0.6
Geranium sylvaticum:Treatment	0.485	0.342	1726.36	1.4
Heracleum sphondylium:Treatment	0.252	0.374	1735.61	0.7
Knautia dipsacifolia:Treatment	0.057	0.289	1731.34	0.2
Leontodon sp.:Treatment	0.04	0.301	1726.92	0.1
Lotus corniculatus:Treatment	0.259	0.268	1730.62	1
Ranunculus sp.:Treatment	0.346	0.3	1729.18	1.2
Rubus sp.:Treatment	0.35	0.267	1728.59	1.3
Stachys sp.:Treatment	0.057	0.295	1734.5	0.2
Trifolium pratense:Treatment	0.302	0.264	1732.42	1.1
Valeriana officinalis aggr.:Treatment	-0.002	0.302	1737.5	0
Centaurea sp.:Diptera	-0.863	0.348	1716.61	-2.5
Cirsium oleraceum:Diptera	-0.793	0.254	1716.61	-3.1
Crepis sp.:Diptera	-0.606	0.323	1716.61	-1.9
Daucus carota:Diptera	-0.805	0.348	1716.61	-2.3
Epilobium sp.:Diptera	-0.929	0.265	1716.61	-3.5
Erigeron annuus s.l.:Diptera	-0.025	0.348	1716.61	-0.1
Filipendula ulmaria:Diptera	-0.489	0.366	1716.61	-1.3
Galium sp.:Diptera	-0.9	0.257	1716.61	-3.5
Geranium molle:Diptera	-1.061	0.39	1716.61	-2.7
Geranium sp.:Diptera	-0.998	0.257	1716.61	-3.9
Geranium sylvaticum:Diptera	-0.195	0.366	1716.61	-0.5
Heracleum sphondylium:Diptera	0.148	0.366	1716.61	0.4
Knautia dipsacifolia:Diptera	-0.359	0.288	1716.61	-1.2
Leontodon sp.:Diptera	-1.073	0.306	1716.61	-3.5
Lotus corniculatus:Diptera	-1.029	0.263	1716.61	-3.9
Ranunculus sp.:Diptera	-0.706	0.306	1716.61	-2.3
Rubus sp.:Diptera	-0.965	0.256	1716.61	-3.8
Stachys sp.:Diptera	-0.969	0.299	1716.61	-3.2
Trifolium pratense:Diptera	-1.061	0.261	1716.61	-4.1
Valeriana officinalis aggr.:Diptera	-0.166	0.293	1716.61	-0.6
Centaurea sp.:Hymenoptera	0.724	0.348	1716.61	2.1
Cirsium oleraceum:Hymenoptera	1.898	0.254	1716.61	7.5
Crepis sp.:Hymenoptera	1.074	0.323	1716.61	3.3
Daucus carota:Hymenoptera	0.567	0.348	1716.61	1.6
Epilobium sp.:Hymenoptera	0.633	0.265	1716.61	2.4
Erigeron annuus s.l.:Hymenoptera	0.526	0.348	1716.61	1.5
Filipendula ulmaria:Hymenoptera	0.474	0.366	1716.61	1.3
Galium sp.:Hymenoptera	0.567	0.257	1716.61	2.2
Geranium molle:Hymenoptera	0.567	0.39	1716.61	1.5
Geranium sp.:Hymenoptera	0.879	0.257	1716.61	3.4
Geranium sylvaticum:Hymenoptera	0.72	0.366	1716.61	2
Heracleum sphondylium:Hymenoptera	0.75	0.366	1716.61	2
Knautia dipsacifolia:Hymenoptera	0.715	0.288	1716.61	2.5
Leontodon sp.:Hymenoptera	0.504	0.306	1716.61	1.6
Lotus corniculatus:Hymenoptera	0.913	0.263	1716.61	3.5
Ranunculus sp.:Hymenoptera	0.378	0.306	1716.61	1.2
Rubus sp.:Hymenoptera	0.866	0.256	1716.61	3.4
Stachys sp.:Hymenoptera	0.567	0.299	1716.61	1.9
Trifolium pratense:Hymenoptera	0.993	0.261	1716.61	3.8
Valeriana officinalis aggr.:Hymenoptera	0.741	0.293	1716.61	2.5
Treatment:Diptera	-0.344	0.314	1716.61	-1.1
Treatment:Hymenoptera	0.47	0.314	1716.61	1.5
Centaurea sp.:Treatment:Diptera	0.406	0.492	1716.61	0.8
Cirsium oleraceum:Treatment:Diptera	0.262	0.374	1716.61	0.7
Crepis sp.:Treatment:Diptera	0.137	0.443	1716.61	0.3
Daucus carota:Treatment:Diptera	1.916	0.492	1716.61	3.9
Epilobium sp.:Treatment:Diptera	0.286	0.394	1716.61	0.7
Erigeron annuus s.l.:Treatment:Diptera	0.405	0.484	1716.61	0.8
Filipendula ulmaria:Treatment:Diptera	-0.103	0.514	1716.61	-0.2
Galium sp.:Treatment:Diptera	0.437	0.383	1716.61	1.1
Geranium molle:Treatment:Diptera	0.124	0.559	1716.61	0.2
Geranium sp.:Treatment:Diptera	0.401	0.371	1716.61	1.1
Geranium sylvaticum:Treatment:Diptera	-0.592	0.482	1716.61	-1.2
Heracleum sphondylium:Treatment:Diptera	-0.036	0.526	1716.61	-0.1
Knautia dipsacifolia:Treatment:Diptera	0.418	0.408	1716.61	1
Leontodon sp.:Treatment:Diptera	0.516	0.425	1716.61	1.2
Lotus corniculatus:Treatment:Diptera	0.297	0.379	1716.61	0.8
Ranunculus sp.:Treatment:Diptera	0.16	0.423	1716.61	0.4
Rubus sp.:Treatment:Diptera	0.226	0.377	1716.61	0.6
Stachys sp.:Treatment:Diptera	0.329	0.416	1716.61	0.8
Trifolium pratense:Treatment:Diptera	0.299	0.373	1716.61	0.8
Valeriana officinalis aggr.:Treatment:Diptera	-0.112	0.425	1716.61	-0.3
Centaurea sp.:Treatment:Hymenoptera	0.305	0.492	1716.61	0.6
Cirsium oleraceum:Treatment:Hymenoptera	-0.506	0.374	1716.61	-1.4
Crepis sp.:Treatment:Hymenoptera	-1.105	0.443	1716.61	-2.5
Daucus carota:Treatment:Hymenoptera	-0.912	0.492	1716.61	-1.9
Epilobium sp.:Treatment:Hymenoptera	-0.527	0.394	1716.61	-1.3
Erigeron annuus s.l.:Treatment:Hymenoptera	-0.307	0.484	1716.61	-0.6
Filipendula ulmaria:Treatment:Hymenoptera	-0.706	0.514	1716.61	-1.4
Galium sp.:Treatment:Hymenoptera	-0.415	0.383	1716.61	-1.1
Geranium molle:Treatment:Hymenoptera	-0.69	0.559	1716.61	-1.2
Geranium sp.:Treatment:Hymenoptera	-0.655	0.371	1716.61	-1.8
Geranium sylvaticum:Treatment:Hymenoptera	-0.684	0.482	1716.61	-1.4
Heracleum sp.hondylium:Treatment:Hymenoptera	-0.623	0.526	1716.61	-1.2
Knautia dipsacifolia:Treatment:Hymenoptera	-0.426	0.408	1716.61	-1
Leontodon sp.:Treatment:Hymenoptera	-0.389	0.425	1716.61	-0.9
Lotus corniculatus:Treatment:Hymenoptera	-0.699	0.379	1716.61	-1.8
Ranunculus sp.:Treatment:Hymenoptera	-0.604	0.423	1716.61	-1.4
Rubus sp.:Treatment:Hymenoptera	-0.505	0.377	1716.61	-1.3
Stachys sp.:Treatment:Hymenoptera	-0.316	0.416	1716.61	-0.8
Trifolium pratense:Treatment:Hymenoptera	-0.749	0.373	1716.61	-2
Valeriana officinalis aggr.:Treatment:Hymenoptera	-0.644	0.425	1716.61	-1.5
